# Supplementary material for: Further studies on water mites from Korea, with description of two new species (Acari, Hydrachnidia)
Source: Zookeys. 2015 Jun 8;(507):1–24. doi: 10.3897/zookeys.507.9973 (PMC4490216; doi:10.3897/zookeys.507.9973)
Supplement: XML Treatment for Wandesia (Wandesia) reducta [file zookeys.507.9973-treatment1.xml]

<!DOCTYPE tp:taxon-treatment
  PUBLIC "-//TaxonX//DTD Taxonomic Treatment Publishing DTD v0 20100105//EN" "tax-treatment-NSO.dtd">
<tp:taxon-treatment xmlns:tp="http://www.plazi.org/taxpub"><tp:treatment-meta><kwd-group><label>Taxon classification</label><kwd><named-content content-type="kingdom">Animalia</named-content></kwd><kwd><named-content content-type="order">Trombidiformes</named-content></kwd><kwd><named-content content-type="family">Hydryphantidae</named-content></kwd></kwd-group><mixed-citation publication-type="journal"><person-group><name><surname>Pešić</surname><given-names>Vladimir</given-names></name><name><surname>Semenchenko</surname><given-names>Ksenia A.</given-names></name><name><surname>Lee</surname><given-names>Wonchoel</given-names></name></person-group><article-title>Further studies on water mites from Korea, with description of two new species (<tp:taxon-name><tp:taxon-name-part taxon-name-part-type="subclass">Acari</tp:taxon-name-part></tp:taxon-name>, <tp:taxon-name><tp:taxon-name-part taxon-name-part-type="above-genus">Hydrachnidia</tp:taxon-name-part></tp:taxon-name>)</article-title><source>Zookeys</source><day>8</day><month>6</month><year>2015</year><volume>2015</volume><issue>507</issue><fpage>1</fpage><lpage>24</lpage><pub-id pub-id-type="doi">10.3897/zookeys.507.9973</pub-id></mixed-citation></tp:treatment-meta><tp:nomenclature><tp:taxon-name>
                                <tp:taxon-name-part taxon-name-part-type="genus">Wandesia</tp:taxon-name-part>
                                (<tp:taxon-name-part taxon-name-part-type="subgenus">Wandesia</tp:taxon-name-part>)
                                <tp:taxon-name-part taxon-name-part-type="species">reducta</tp:taxon-name-part>
                            </tp:taxon-name><tp:taxon-authority>Tuzovskij, 1987</tp:taxon-authority><xref ref-type="fig" rid="F1">Fig. 1</xref><tp:nomenclature-citation-list><tp:nomenclature-citation><tp:taxon-name><tp:taxon-name-part taxon-name-part-type="genus">Wandesia</tp:taxon-name-part> <tp:taxon-name-part taxon-name-part-type="species">reducta</tp:taxon-name-part></tp:taxon-name><comment><xref ref-type="bibr" rid="B14">Tuzovskij 1987</xref>: 39. Synonymy.</comment></tp:nomenclature-citation></tp:nomenclature-citation-list></tp:nomenclature><tp:treatment-sec sec-type="Material examined"><title>Material examined.</title><p>SOUTH KOREA: CR22 Gangwon Province, Chiaksan NP, Silim town, stream shaded, substrate: stones, gravels; <named-content xmlns:xlink="http://www.w3.org/1999/xlink" content-type="dwc:verbatimCoordinates" xlink:type="simple">37°17.081'N, 128°15.389'E</named-content>, 25.v.2013 Pešić &amp; Karanović 0/1/0 (mounted).</p></tp:treatment-sec><tp:treatment-sec sec-type="Remarks"><title>Remarks.</title><p>The single female from this study matches the general morphology of <italic><tp:taxon-name><tp:taxon-name-part taxon-name-part-type="genus">Wandesia</tp:taxon-name-part> <tp:taxon-name-part taxon-name-part-type="species">reducta</tp:taxon-name-part></tp:taxon-name></italic> Tuzovskij, 1987. This species was described by <xref ref-type="bibr" rid="B14">Tuzovskij (1987)</xref> from Magadan region in the Russian Far East, based on three females and a larva. Here we give measurements of the specimen from Korea. Idiosoma L 1800, Cx-I+II total L 138, W 113, Cx-III+IV lateral L 131; Ac-1 L 31, L/W 1.5, Ac-2 L 34 L/W 1.5, Ac-3 L 43, L/W 2.2; gnathosoma vL 146, chelicera total L 206, H 42, L/H ratio 5.0, basal segment L 154, claw L 59, L basal segment/claw ratio 2.6; palp: total L 248, dL/H, dL/H ratio: P-1, 20/34, 0.59; P-2, 60/40, 1.5; P-3, 55/42, 1.3; P-4, 91/26, 3.56; P-5, 22/12, 1.9; length P-2/P-4 ratio 0.66; dL of I-L: 44, 75, 91, 106, 109, 88.</p><fig id="F1" position="float" orientation="portrait"><label>Figure 1.</label><caption><p><italic><tp:taxon-name><tp:taxon-name-part taxon-name-part-type="genus">Wandesia</tp:taxon-name-part> <tp:taxon-name-part taxon-name-part-type="species">reducta</tp:taxon-name-part></tp:taxon-name></italic> Tuzovskij, 1987, female, Chiaksan NP, Korea: <bold>A</bold> coxal and genital field <bold>B</bold> I-Leg <bold>C</bold> acetabula (Ac-1-3, from left to right) <bold>D</bold> palp, medial view <bold>E</bold> chelicera. Scale bars = 100 μm.</p></caption><graphic xmlns:xlink="http://www.w3.org/1999/xlink" xlink:href="zookeys-507-001-g001.jpg" position="float" orientation="portrait" xlink:type="simple" id="oo_44879.jpg"/></fig></tp:treatment-sec><tp:treatment-sec sec-type="Distribution"><title>Distribution.</title><p>Far East of Russia (<xref ref-type="bibr" rid="B14">Tuzovskij 1987</xref>; <xref ref-type="bibr" rid="B10">Semenchenko 2010</xref>). New for the fauna of Korea.</p></tp:treatment-sec><ref-list><ref id="B14"><mixed-citation xmlns:xlink="http://www.w3.org/1999/xlink" xlink:type="simple"><person-group><name name-style="western"><surname>Tuzovskij</surname><given-names>PV</given-names></name></person-group> (<year>1987</year>) <article-title>Novye vidy vodjanych klescej roda <italic><tp:taxon-name><tp:taxon-name-part taxon-name-part-type="genus">Wandesia</tp:taxon-name-part></tp:taxon-name></italic> (<tp:taxon-name><tp:taxon-name-part taxon-name-part-type="family">Hydryphantidae</tp:taxon-name-part></tp:taxon-name>, <tp:taxon-name><tp:taxon-name-part taxon-name-part-type="superorder">Acariformes</tp:taxon-name-part></tp:taxon-name>) iz Magadanskoj Oblasti.</article-title> <source>Biolgicheskie Nauki</source>, <publisher-loc>Moskva</publisher-loc> <volume>3</volume>: <fpage>36</fpage>–<lpage>44</lpage>.</mixed-citation></ref><ref id="B10"><mixed-citation xmlns:xlink="http://www.w3.org/1999/xlink" xlink:type="simple"><person-group><name name-style="western"><surname>Semenchenko</surname><given-names>KA</given-names></name></person-group> (<year>2010</year>) <source>Water mites (<tp:taxon-name><tp:taxon-name-part taxon-name-part-type="subclass">Acari</tp:taxon-name-part></tp:taxon-name>: <tp:taxon-name><tp:taxon-name-part taxon-name-part-type="above-genus">Hydrachnidia</tp:taxon-name-part></tp:taxon-name>) from the south of the Far East</source>. <comment>PhD thesis</comment>, <publisher-name>Institute of Biology and Soil</publisher-name>, <publisher-loc>Vladivostok</publisher-loc>, <size units="page">274 pp</size>. <comment>[In Russian]</comment></mixed-citation></ref></ref-list></tp:taxon-treatment>
