# Supplementary material for: Further studies on water mites from Korea, with description of two new species (Acari, Hydrachnidia)
Source: Zookeys. 2015 Jun 8;(507):1–24. doi: 10.3897/zookeys.507.9973 (PMC4490216; doi:10.3897/zookeys.507.9973)
Supplement: XML Treatment for Wandesia (Wandesia) cf. rara [file zookeys.507.9973-treatment2.xml]

<!DOCTYPE tp:taxon-treatment
  PUBLIC "-//TaxonX//DTD Taxonomic Treatment Publishing DTD v0 20100105//EN" "tax-treatment-NSO.dtd">
<tp:taxon-treatment xmlns:tp="http://www.plazi.org/taxpub"><tp:treatment-meta><kwd-group><label>Taxon classification</label><kwd><named-content content-type="kingdom">Animalia</named-content></kwd><kwd><named-content content-type="order">Trombidiformes</named-content></kwd><kwd><named-content content-type="family">Hydryphantidae</named-content></kwd></kwd-group><mixed-citation publication-type="journal"><person-group><name><surname>Pešić</surname><given-names>Vladimir</given-names></name><name><surname>Semenchenko</surname><given-names>Ksenia A.</given-names></name><name><surname>Lee</surname><given-names>Wonchoel</given-names></name></person-group><article-title>Further studies on water mites from Korea, with description of two new species (<tp:taxon-name><tp:taxon-name-part taxon-name-part-type="subclass">Acari</tp:taxon-name-part></tp:taxon-name>, <tp:taxon-name><tp:taxon-name-part taxon-name-part-type="above-genus">Hydrachnidia</tp:taxon-name-part></tp:taxon-name>)</article-title><source>Zookeys</source><day>8</day><month>6</month><year>2015</year><volume>2015</volume><issue>507</issue><fpage>1</fpage><lpage>24</lpage><pub-id pub-id-type="doi">10.3897/zookeys.507.9973</pub-id></mixed-citation></tp:treatment-meta><tp:nomenclature><tp:taxon-name>
                                <tp:taxon-name-part taxon-name-part-type="genus">Wandesia</tp:taxon-name-part>
                                (<tp:taxon-name-part taxon-name-part-type="subgenus">Wandesia</tp:taxon-name-part>)
                                <tp:taxon-name-part taxon-name-part-type="uncertainty-rank">cf.</tp:taxon-name-part>
                                <tp:taxon-name-part taxon-name-part-type="species">rara</tp:taxon-name-part>
                            </tp:taxon-name><tp:taxon-authority>Tuzovskij, 1990</tp:taxon-authority><xref ref-type="fig" rid="F2">Fig. 2</xref><!--PageBreak--><!--PageBreak--><tp:nomenclature-citation-list><tp:nomenclature-citation><tp:taxon-name><tp:taxon-name-part taxon-name-part-type="genus">Wandesia</tp:taxon-name-part> <tp:taxon-name-part taxon-name-part-type="species">rara</tp:taxon-name-part></tp:taxon-name><comment><xref ref-type="bibr" rid="B16">Tuzovskij 1990</xref>: 67. Synonymy.</comment></tp:nomenclature-citation></tp:nomenclature-citation-list></tp:nomenclature><tp:treatment-sec sec-type="Material examined"><title>Material examined.</title><p>SOUTH KOREA: CR16 Gyeongsangbuk Province, Juwangsan NP, Woroe-ri, Cheong song-eup, Dalgikpo, waterfall, <named-content xmlns:xlink="http://www.w3.org/1999/xlink" content-type="dwc:verbatimCoordinates" xlink:type="simple">36°26.499'N, 129°08.114'E</named-content>, 23.v.2013 Pešić &amp; Karanović 0/1/0 (mounted).</p></tp:treatment-sec><tp:treatment-sec sec-type="Morphology"><title>Morphology.</title><p>Idiosoma L 1800, coxae and genital field: Fig. <xref ref-type="fig" rid="F2">2A</xref>, Cx-I+II total L 144-146, W 111-125, Cx-III+IV lateral L 144-145; number of coxal setae: Cx-I, 3, Cx-II, 0, Cx-III, 1, Cx-IV, 1; genital field with three pairs of Ac and three setae on a transparent sclerotized strip on each side; gonopore L 106; Ac-1 L 29, L/W 1.28, Ac-2 L 32, L/W 1.5, Ac-3 L 30, L/W 1.2.</p><fig id="F2" position="float" orientation="portrait"><label>Figure 2.</label><caption><p><tp:taxon-name><tp:taxon-name-part taxon-name-part-type="genus">Wandesia</tp:taxon-name-part> <tp:taxon-name-part taxon-name-part-type="uncertainty-rank">cf.</tp:taxon-name-part> <tp:taxon-name-part taxon-name-part-type="species">rara</tp:taxon-name-part></tp:taxon-name> Tuzovskij, 1990, female, Juwangsan NP, Korea: <bold>A</bold> coxal and genital field <bold>B</bold> palp, lateral view (P-1 lacking) <bold>C</bold> chelicera <bold>D</bold> acetabula (Ac-1-3, from left to right) <bold>E</bold> I-L-3-6 <bold>F</bold> II-L-2-6 <bold>G</bold> III-L-4-6 <bold>H</bold> IV-L-3-6. Scale bars = 100 μm.</p></caption><graphic xmlns:xlink="http://www.w3.org/1999/xlink" xlink:href="zookeys-507-001-g002.jpg" position="float" orientation="portrait" xlink:type="simple" id="oo_44880.jpg"/></fig><p>Gnathosoma vL 189, chelicera (Fig. <xref ref-type="fig" rid="F2">2C</xref>) total L 223, H 39, L/H ratio 5.8, basal segment L 150, claw L 60, L basal segment/claw ratio 2.5. Palp: dL/H, dL/H ratio: P-2, 63/41.5, 1.5; P-3, 56/45, 1.26; P-4, 94/27, 3.5; P-5, 25/12, 2.1; L P-2/P-4 ratio 0.67; palp setation as given in Fig. <xref ref-type="fig" rid="F2">2B</xref>.</p><p>Legs: setation as given in Fig. <xref ref-type="fig" rid="F2">2E–H</xref>; dorsal margin of I-L-6 and II-L-6 strongly concave (Fig. <xref ref-type="fig" rid="F2">2E–F</xref>); dL of I-L-3-6: 95, 118, 123, 123; II-L-3-6: 92, 111, 120, 122; III-L-3-6: 71, 191, 109, 121; IV-L-3-6: 108, 129, 122, 123.</p></tp:treatment-sec><tp:treatment-sec sec-type="Remarks"><title>Remarks.</title><p>With regard to similar setation of coxae, P-5 without a flagelar seta and dorsal margin of the tarsus of I-L and II-L strongly concave, the new species resembles <italic><tp:taxon-name><tp:taxon-name-part taxon-name-part-type="genus">Wandesia</tp:taxon-name-part> <tp:taxon-name-part taxon-name-part-type="species">rara</tp:taxon-name-part></tp:taxon-name></italic> Tuzovskij, 1990 a species described from the Primory Territory in the Russian Far East on the basis of a single deutonymph (<xref ref-type="bibr" rid="B16">Tuzovskij 1990</xref>). The difference is found in more elongated Ac (L/W 2.0, calculated from figure 38-1, of <xref ref-type="bibr" rid="B16">Tuzovskij (1990)</xref>) in the deutonymph of <italic><tp:taxon-name><tp:taxon-name-part taxon-name-part-type="genus">Wandesia</tp:taxon-name-part> <tp:taxon-name-part taxon-name-part-type="species">rara</tp:taxon-name-part></tp:taxon-name></italic>. Thus, our assignment of specimen from Korea is tentative. Only with more material in the future, and finding of a adults from the <italic>locus typicus</italic> it will be possible to decide whether the specimen from Korea is conspecific with <italic><tp:taxon-name><tp:taxon-name-part taxon-name-part-type="genus">Wandesia</tp:taxon-name-part> <tp:taxon-name-part taxon-name-part-type="species">rara</tp:taxon-name-part></tp:taxon-name></italic> or a species new for science.</p></tp:treatment-sec><tp:treatment-sec sec-type="Distribution"><title>Distribution.</title><p>Far East of Russia (Primory Territory – <xref ref-type="bibr" rid="B16">Tuzovskij 1990</xref>). New for the fauna of Korea.</p><!--PageBreak--><!--PageBreak--></tp:treatment-sec><ref-list><ref id="B16"><mixed-citation xmlns:xlink="http://www.w3.org/1999/xlink" xlink:type="simple"><person-group><name name-style="western"><surname>Tuzovskij</surname><given-names>PV</given-names></name></person-group> (<year>1990</year>) <source>Key to deutonymphs of water mites</source>. <publisher-name>Nauka</publisher-name>, <publisher-loc>Moscow</publisher-loc>, <fpage>1</fpage>–<lpage>238</lpage>. <comment>[In Russian]</comment></mixed-citation></ref></ref-list></tp:taxon-treatment>
