# Supplementary material for: Further studies on water mites from Korea, with description of two new species (Acari, Hydrachnidia)
Source: Zookeys. 2015 Jun 8;(507):1–24. doi: 10.3897/zookeys.507.9973 (PMC4490216; doi:10.3897/zookeys.507.9973)
Supplement: XML Treatment for Sperchon (Sperchon) orientalis [file zookeys.507.9973-treatment3.xml]

<!DOCTYPE tp:taxon-treatment
  PUBLIC "-//TaxonX//DTD Taxonomic Treatment Publishing DTD v0 20100105//EN" "tax-treatment-NSO.dtd">
<tp:taxon-treatment xmlns:tp="http://www.plazi.org/taxpub"><tp:treatment-meta><kwd-group><label>Taxon classification</label><kwd><named-content content-type="kingdom">Animalia</named-content></kwd><kwd><named-content content-type="order">Trombidiformes</named-content></kwd><kwd><named-content content-type="family">Sperchonidae</named-content></kwd></kwd-group><mixed-citation publication-type="journal"><person-group><name><surname>Pešić</surname><given-names>Vladimir</given-names></name><name><surname>Semenchenko</surname><given-names>Ksenia A.</given-names></name><name><surname>Lee</surname><given-names>Wonchoel</given-names></name></person-group><article-title>Further studies on water mites from Korea, with description of two new species (<tp:taxon-name><tp:taxon-name-part taxon-name-part-type="subclass">Acari</tp:taxon-name-part></tp:taxon-name>, <tp:taxon-name><tp:taxon-name-part taxon-name-part-type="above-genus">Hydrachnidia</tp:taxon-name-part></tp:taxon-name>)</article-title><source>Zookeys</source><day>8</day><month>6</month><year>2015</year><volume>2015</volume><issue>507</issue><fpage>1</fpage><lpage>24</lpage><pub-id pub-id-type="doi">10.3897/zookeys.507.9973</pub-id></mixed-citation></tp:treatment-meta><tp:nomenclature><tp:taxon-name>
                                <tp:taxon-name-part taxon-name-part-type="genus">Sperchon</tp:taxon-name-part>
                                (<tp:taxon-name-part taxon-name-part-type="subgenus">Sperchon</tp:taxon-name-part>)
                                <tp:taxon-name-part taxon-name-part-type="species">orientalis</tp:taxon-name-part>
                            </tp:taxon-name><tp:taxon-authority>Tuzovskij, 1990</tp:taxon-authority><xref ref-type="fig" rid="F3">Fig. 3</xref><tp:nomenclature-citation-list><tp:nomenclature-citation><tp:taxon-name><tp:taxon-name-part taxon-name-part-type="genus">Sperchon</tp:taxon-name-part> <tp:taxon-name-part taxon-name-part-type="species">orientalis</tp:taxon-name-part></tp:taxon-name><comment><xref ref-type="bibr" rid="B16">Tuzovskij 1990</xref>: 99. Synonymy.</comment></tp:nomenclature-citation></tp:nomenclature-citation-list></tp:nomenclature><tp:treatment-sec sec-type="Material examined"><title>Material examined.</title><p>SOUTH KOREA: CR20 Chungcheongbuk Province, Mt. Vorak, Deokjusanseong, stream, <named-content xmlns:xlink="http://www.w3.org/1999/xlink" content-type="dwc:verbatimCoordinates" xlink:type="simple">36°51.705'N, 128°06.030'E</named-content>, 25.v.2013 Pešić &amp; Karanović 2/1/0 (1/0/0 mounted).</p></tp:treatment-sec><tp:treatment-sec sec-type="Remarks"><title>Remarks.</title><p>The specimens examined from South Korea matches the general morphology of <italic><tp:taxon-name><tp:taxon-name-part taxon-name-part-type="genus">Sperchon</tp:taxon-name-part> <tp:taxon-name-part taxon-name-part-type="species">orientalis</tp:taxon-name-part></tp:taxon-name></italic> Tuzovskij, 1990, a species described from the Primory Territory in the Russian Far East (<xref ref-type="bibr" rid="B17">Tuzovskij 2008</xref>). Due to the general shape of idiosoma (Cx-I medially separated, excretory pore surrounded by a sclerotized ring, see Fig. <xref ref-type="fig" rid="F3">3B</xref>) and palp (P-4 ventral setae strongly developed and projecting, dividing this segment in three equal parts in size, Fig. <xref ref-type="fig" rid="F3">3C–D</xref>), <italic><tp:taxon-name><tp:taxon-name-part taxon-name-part-type="genus">Sperchon</tp:taxon-name-part> <tp:taxon-name-part taxon-name-part-type="species">orientalis</tp:taxon-name-part></tp:taxon-name></italic> closely resembles <italic><tp:taxon-name><tp:taxon-name-part taxon-name-part-type="genus">Sperchon</tp:taxon-name-part> <tp:taxon-name-part taxon-name-part-type="species">glandulosus</tp:taxon-name-part></tp:taxon-name></italic> Koenike, 1886, from which it differs by the eye capsule longer than diameter of Postoc., a higher number of dorsal setae on P-2 and -3 and less densely arranged dorsal setae on IV-L-3-5 (<xref ref-type="bibr" rid="B17">Tuzovskij 2008</xref>).</p><fig id="F3" position="float" orientation="portrait"><label>Figure 3.</label><caption><p><italic><tp:taxon-name><tp:taxon-name-part taxon-name-part-type="genus">Sperchon</tp:taxon-name-part> <tp:taxon-name-part taxon-name-part-type="species">orientalis</tp:taxon-name-part></tp:taxon-name></italic> Tuzovskij, 1990, male, Deokjusanseong, Korea (<bold>A–B</bold> photograph, <bold>C–F</bold> line drawing): <bold>A</bold> idiosoma, dorsal view <bold>B</bold> idiosoma, ventral view <bold>C</bold> palp, lateral view <bold>D</bold> palp, medial view. Scale bar = 100 μm (<bold>C–D</bold>).</p></caption><graphic xmlns:xlink="http://www.w3.org/1999/xlink" xlink:href="zookeys-507-001-g003.jpg" position="float" orientation="portrait" xlink:type="simple" id="oo_44881.jpg"/></fig><p><xref ref-type="bibr" rid="B1">Chung and Kim (1991)</xref> reported and illustrated <italic><tp:taxon-name><tp:taxon-name-part taxon-name-part-type="genus">Sperchon</tp:taxon-name-part> <tp:taxon-name-part taxon-name-part-type="species">fluviatilis</tp:taxon-name-part></tp:taxon-name></italic> Uchida, 1934 from Korea. However, the excretory pore in <italic><tp:taxon-name><tp:taxon-name-part taxon-name-part-type="genus">Sperchon</tp:taxon-name-part> <tp:taxon-name-part taxon-name-part-type="species">fluviatilis</tp:taxon-name-part></tp:taxon-name></italic> is smooth (see <xref ref-type="bibr" rid="B18">Uchida 1934</xref>, fig. 12–13), not sclerotized as in the illustrated male specimen from Korea. As their illustrations (<xref ref-type="bibr" rid="B1">Chung and Kim 1991</xref>: fig. 3A–D) show a general conformity with <italic><tp:taxon-name><tp:taxon-name-part taxon-name-part-type="genus">Sperchon</tp:taxon-name-part> <tp:taxon-name-part taxon-name-part-type="species">orientalis</tp:taxon-name-part></tp:taxon-name></italic>, it is likely that the specimens attributed to <italic><tp:taxon-name><tp:taxon-name-part taxon-name-part-type="genus">Sperchon</tp:taxon-name-part> <tp:taxon-name-part taxon-name-part-type="species">fluviatilis</tp:taxon-name-part></tp:taxon-name></italic> refer to <italic><tp:taxon-name><tp:taxon-name-part taxon-name-part-type="genus">Sperchon</tp:taxon-name-part> <tp:taxon-name-part taxon-name-part-type="species">orientalis</tp:taxon-name-part></tp:taxon-name></italic>.</p></tp:treatment-sec><tp:treatment-sec sec-type="Distribution"><title>Distribution.</title><p>Far East of Russia, eastern Siberia (<xref ref-type="bibr" rid="B17">Tuzovskij 2008</xref>; <xref ref-type="bibr" rid="B11">Semenchenko et al. 2010</xref>). New for the fauna of Korea.</p></tp:treatment-sec><ref-list><ref id="B16"><mixed-citation xmlns:xlink="http://www.w3.org/1999/xlink" xlink:type="simple"><person-group><name name-style="western"><surname>Tuzovskij</surname><given-names>PV</given-names></name></person-group> (<year>1990</year>) <source>Key to deutonymphs of water mites</source>. <publisher-name>Nauka</publisher-name>, <publisher-loc>Moscow</publisher-loc>, <fpage>1</fpage>–<lpage>238</lpage>. <comment>[In Russian]</comment></mixed-citation></ref><ref id="B17"><mixed-citation xmlns:xlink="http://www.w3.org/1999/xlink" xlink:type="simple"><person-group><name name-style="western"><surname>Tuzovskij</surname><given-names>PV</given-names></name></person-group> (<year>2008</year>) <article-title>The Morphology of three species of adult water mites of the genus <italic><tp:taxon-name><tp:taxon-name-part taxon-name-part-type="genus">Sperchon</tp:taxon-name-part></tp:taxon-name></italic> (<italic><tp:taxon-name><tp:taxon-name-part taxon-name-part-type="genus">S.</tp:taxon-name-part> <tp:taxon-name-part taxon-name-part-type="species">kuluensis</tp:taxon-name-part></tp:taxon-name></italic>, <italic><tp:taxon-name><tp:taxon-name-part taxon-name-part-type="genus">S.</tp:taxon-name-part> <tp:taxon-name-part taxon-name-part-type="species">prosperoides</tp:taxon-name-part></tp:taxon-name></italic>, and <italic><tp:taxon-name><tp:taxon-name-part taxon-name-part-type="genus">S.</tp:taxon-name-part> <tp:taxon-name-part taxon-name-part-type="species">orientalis</tp:taxon-name-part></tp:taxon-name></italic>, <tp:taxon-name><tp:taxon-name-part taxon-name-part-type="superorder">Acariformes</tp:taxon-name-part></tp:taxon-name>, <tp:taxon-name><tp:taxon-name-part taxon-name-part-type="family">Sperchontidae</tp:taxon-name-part></tp:taxon-name>).</article-title> <source>Entomological Review</source> <volume>88</volume>(<issue>2</issue>): <fpage>139</fpage>–<lpage>149</lpage>. doi: <ext-link ext-link-type="doi" xlink:href="10.1134/S0013873808020024" xlink:type="simple">10.1134/S0013873808020024</ext-link></mixed-citation></ref><ref id="B1"><mixed-citation xmlns:xlink="http://www.w3.org/1999/xlink" xlink:type="simple"><person-group><name name-style="western"><surname>Chung</surname><given-names>K-S</given-names></name><name name-style="western"><surname>Kim</surname><given-names>I-H</given-names></name></person-group> (<year>1991</year>) <article-title>Water mites (<tp:taxon-name><tp:taxon-name-part taxon-name-part-type="subclass">Acari</tp:taxon-name-part></tp:taxon-name>) from the vicinity of Kangreung, Korea.</article-title> <source>Journal of Natural Sciences Research of the Institute KANU</source> <volume>7</volume>: <fpage>49</fpage>–<lpage>83</lpage>. <comment>[In Korean]</comment></mixed-citation></ref><ref id="B18"><mixed-citation xmlns:xlink="http://www.w3.org/1999/xlink" xlink:type="simple"><person-group><name name-style="western"><surname>Uchida</surname><given-names>T</given-names></name></person-group> (<year>1934</year>) <article-title>Some rheophilous water mites from Japan.</article-title> <source>Journal of the Faculty of Sciences, Hokkaido University, Sapporo</source>, <series>Series 6, Zoology</series> <volume>3</volume>(<issue>2</issue>): <fpage>67</fpage>–<lpage>116</lpage>.</mixed-citation></ref><ref id="B11"><mixed-citation xmlns:xlink="http://www.w3.org/1999/xlink" xlink:type="simple"><person-group><name name-style="western"><surname>Semenchenko</surname><given-names>KA</given-names></name><name name-style="western"><surname>Abé</surname><given-names>H</given-names></name><name name-style="western"><surname>Boeskorov</surname><given-names>GG</given-names></name></person-group> (<year>2010</year>) <article-title>New data on water mite fauna (<tp:taxon-name><tp:taxon-name-part taxon-name-part-type="subclass">Acari</tp:taxon-name-part></tp:taxon-name>, <tp:taxon-name><tp:taxon-name-part taxon-name-part-type="above-genus">Hydrachnidia</tp:taxon-name-part></tp:taxon-name>, <tp:taxon-name><tp:taxon-name-part taxon-name-part-type="superfamily">Halacaroidea</tp:taxon-name-part></tp:taxon-name>) of Sakha Republic (Yakutia).</article-title> <source>Zoologicheskii Zhurnal</source> <volume>89</volume>(<issue>2</issue>): <fpage>167</fpage>–<lpage>177</lpage>. <comment>[In Russian]</comment></mixed-citation></ref></ref-list></tp:taxon-treatment>
