# Supplementary material for: Further studies on water mites from Korea, with description of two new species (Acari, Hydrachnidia)
Source: Zookeys. 2015 Jun 8;(507):1–24. doi: 10.3897/zookeys.507.9973 (PMC4490216; doi:10.3897/zookeys.507.9973)
Supplement: XML Treatment for Torrenticola (Torrenticola) neodentifera [file zookeys.507.9973-treatment4.xml]

<!DOCTYPE tp:taxon-treatment
  PUBLIC "-//TaxonX//DTD Taxonomic Treatment Publishing DTD v0 20100105//EN" "tax-treatment-NSO.dtd">
<tp:taxon-treatment xmlns:tp="http://www.plazi.org/taxpub"><tp:treatment-meta><kwd-group><label>Taxon classification</label><kwd><named-content content-type="kingdom">Animalia</named-content></kwd><kwd><named-content content-type="order">Trombidiformes</named-content></kwd><kwd><named-content content-type="family">Torrenticolidae</named-content></kwd></kwd-group><mixed-citation publication-type="journal"><person-group><name><surname>Pešić</surname><given-names>Vladimir</given-names></name><name><surname>Semenchenko</surname><given-names>Ksenia A.</given-names></name><name><surname>Lee</surname><given-names>Wonchoel</given-names></name></person-group><article-title>Further studies on water mites from Korea, with description of two new species (<tp:taxon-name><tp:taxon-name-part taxon-name-part-type="subclass">Acari</tp:taxon-name-part></tp:taxon-name>, <tp:taxon-name><tp:taxon-name-part taxon-name-part-type="above-genus">Hydrachnidia</tp:taxon-name-part></tp:taxon-name>)</article-title><source>Zookeys</source><day>8</day><month>6</month><year>2015</year><volume>2015</volume><issue>507</issue><fpage>1</fpage><lpage>24</lpage><pub-id pub-id-type="doi">10.3897/zookeys.507.9973</pub-id></mixed-citation></tp:treatment-meta><tp:nomenclature><tp:taxon-name>
                                <tp:taxon-name-part taxon-name-part-type="genus">Torrenticola</tp:taxon-name-part>
                                (<tp:taxon-name-part taxon-name-part-type="subgenus">Torrenticola</tp:taxon-name-part>)
                                <tp:taxon-name-part taxon-name-part-type="species">neodentifera</tp:taxon-name-part>
                                <object-id xmlns:xlink="http://www.w3.org/1999/xlink" content-type="zoobank" xlink:type="simple">http://zoobank.org/094C3931-DDEF-4E80-83F0-8A6C1F55BFB4</object-id>
                            </tp:taxon-name><tp:taxon-status xmlns:xlink="http://www.w3.org/1999/xlink" xlink:type="simple">sp. n.</tp:taxon-status><xref ref-type="fig" rid="F4">Figs 4</xref><xref ref-type="fig" rid="F5">, 5</xref><xref ref-type="fig" rid="F6">, 6</xref><tp:nomenclature-citation-list><tp:nomenclature-citation><tp:taxon-name><tp:taxon-name-part taxon-name-part-type="genus">Torrenticola</tp:taxon-name-part> <tp:taxon-name-part taxon-name-part-type="species">dentifera</tp:taxon-name-part></tp:taxon-name><comment><xref ref-type="bibr" rid="B9">Pešić et al. 2013</xref>: 25, figs 2, 7B. Synonymy.</comment></tp:nomenclature-citation></tp:nomenclature-citation-list></tp:nomenclature><tp:treatment-sec sec-type="Type series"><title>Type series.</title><p>Holotype male (NIBR), dissected and slide mounted, SOUTH KOREA: CR21 Chungcheongbuk Province, Woraksan NP, Jungseonam, River exposed to sunlight, sand, gravel substrate, <named-content xmlns:xlink="http://www.w3.org/1999/xlink" content-type="dwc:verbatimCoordinates" xlink:type="simple">36°52.644'N, 128°17.784'E</named-content>, 25.v.2013 Pešić &amp; Karanović. Paratype (NIBR): one female, CR22 Gangwon Province, Chiaksan NP, Silim town, stream shaded, stones, gravels, <named-content xmlns:xlink="http://www.w3.org/1999/xlink" content-type="dwc:verbatimCoordinates" xlink:type="simple">37°17.081'N, 128°15.389'E</named-content>, 25.v.2013 Pešić &amp; Karanović, dissected and slide mounted.</p></tp:treatment-sec><tp:treatment-sec sec-type="Diagnosis"><title>Diagnosis.</title><p>Idiosoma dimensions relatively large (L 580-630); dorsal shield with colour pattern as illustrated in Fig. <xref ref-type="fig" rid="F5">5A</xref>; P–2 with a laterally compressed, anteriorly directed ventrodistal extension; P-3 with a broad, subrectangular ventrodistal projection.</p></tp:treatment-sec><tp:treatment-sec sec-type="Description"><title>Description.</title><p><italic>General features</italic> — Idiosoma elongated; dorsal shield with colour pattern as illustrated in Fig. <xref ref-type="fig" rid="F6">6A,C</xref>; frontal platelets anteriorly bulging (Figs <xref ref-type="fig" rid="F4">4A</xref>, <xref ref-type="fig" rid="F5">5A</xref>); gnathosomal bay V-shaped; Cxgl-4 subapical, only slightly posterior of Cx-I tips; medial suture line of Cx-II+III long; posterior suture line of Cx-IV in its medial part perpendicular to the longitudinal body axis, laterally distinctly curving anteriorly; excretory pore and Vgl-2 on the line of primary sclerotization near posterior idiosoma margin; gnathosoma ventral margin only slightly curved, rostrum well developed; P-2 shorter than P-4, ventral margin of P-2 with a fine denticulation also in proximal half of the segment, distally with a laterally compressed, anteriorly directed hyaline extension and a very short, denticle-like seta laterally at base of projection; P-3 with a broad, subrectangular, apically serrated ventrodistal projection with a fine denticles, and a short seta laterally at base of projection; P-4 ventral tubercles well developed and separated (Figs <xref ref-type="fig" rid="F4">4C</xref>, <xref ref-type="fig" rid="F5">5C</xref>). <italic>Male</italic>. Genital field subrectangular; ejaculatory complex conventional in shape (Fig. 2D in <xref ref-type="bibr" rid="B9">Pešić et al. 2013</xref>). <italic>Female</italic>. The short postgenital area and caudal position of the excretory pore (Fig. <xref ref-type="fig" rid="F5">5B</xref>) in the specimen from Korea are due to the obviously juvenile age (indicated by weak sclerotization and absence of eggs); genital field pentagonal in shape.</p><fig id="F4" position="float" orientation="portrait"><label>Figure 4.</label><caption><p><italic><tp:taxon-name><tp:taxon-name-part taxon-name-part-type="genus">Torrenticola</tp:taxon-name-part> <tp:taxon-name-part taxon-name-part-type="species">neodentifera</tp:taxon-name-part></tp:taxon-name></italic> sp. n., male holotype, Woraksan NP, Korea: <bold>A</bold> dorsal shield <bold>B</bold> ventral shield <bold>C</bold> palp, medial view <bold>D</bold> gnathosoma. Scale bars = 100 μm.</p></caption><graphic xmlns:xlink="http://www.w3.org/1999/xlink" xlink:href="zookeys-507-001-g004.jpg" position="float" orientation="portrait" xlink:type="simple" id="oo_44882.jpg"/></fig><fig id="F5" position="float" orientation="portrait"><label>Figure 5.</label><caption><p><italic><tp:taxon-name><tp:taxon-name-part taxon-name-part-type="genus">Torrenticola</tp:taxon-name-part> <tp:taxon-name-part taxon-name-part-type="species">neodentifera</tp:taxon-name-part></tp:taxon-name></italic> sp. n., female, Chiaksan NP, Korea: <bold>A</bold> dorsal shield <bold>B</bold> ventral shield <bold>C</bold> palp, lateral view. Scale bars = 100 μm.</p></caption><graphic xmlns:xlink="http://www.w3.org/1999/xlink" xlink:href="zookeys-507-001-g005.jpg" position="float" orientation="portrait" xlink:type="simple" id="oo_44883.jpg"/></fig><fig id="F6" position="float" orientation="portrait"><label>Figure 6.</label><caption><p>Photographs of <italic><tp:taxon-name><tp:taxon-name-part taxon-name-part-type="genus">Torrenticola</tp:taxon-name-part> <tp:taxon-name-part taxon-name-part-type="species">neodentifera</tp:taxon-name-part></tp:taxon-name></italic> sp. n. (<bold>A–B</bold> male holotype, <bold>C–D</bold> female paratype): <bold>A, C</bold> = dorsal shield <bold>B, D</bold> = ventral shield.</p></caption><graphic xmlns:xlink="http://www.w3.org/1999/xlink" xlink:href="zookeys-507-001-g006.jpg" position="float" orientation="portrait" xlink:type="simple" id="oo_44884.jpg"/></fig><p><italic>Measurements</italic>. <italic>Male</italic> — Idiosoma (ventral view: Figs <xref ref-type="fig" rid="F4">4B</xref>, <xref ref-type="fig" rid="F6">6B</xref>) L 628, W 365; dorsal shield (Figs <xref ref-type="fig" rid="F4">4A</xref>, <xref ref-type="fig" rid="F6">6A</xref>) L 516, W 331, L/W ratio 1.56; dorsal plate L 477; shoulder platelet L 141-143, W 41-44, L/W ratio 3.2-3.5; frontal platelet L 106-109, W 46-47, L/W ratio 2.3; shoulder/frontal platelet L ratio 1.29-1.35. Gnathosomal bay L 81, Cx-I total L 200, Cx-I mL 118, Cx-II+III mL 127; ratio Cx-I L/Cx-II+III mL 1.58; Cx-I mL/Cx-II+III mL 0.93. Genital field L/W 116/98, ratio 1.18; ejaculatory complex L 162; distance genital field-excretory pore 162, distance genital field-caudal margin 184. Gnathosoma vL 256; chelicera total L 270; palp: total L 239, dL/H, dL/H ratio: P-1, 22/21, 1.05; P-2, 65/39, 1.7; P-3, 49/35, 1.4; P-4, 86/19, 4.6; P-5, 17/11, 1.6; P-2/P-4 ratio 0.76.</p><p><italic>Female</italic> — Idiosoma (ventral view: Figs <xref ref-type="fig" rid="F5">5B</xref>, <xref ref-type="fig" rid="F6">6D</xref>) L 581, W 353; dorsal shield (Figs <xref ref-type="fig" rid="F5">5A</xref>, <xref ref-type="fig" rid="F6">6C</xref>) L 472, W 303, L/W ratio 1.56; dorsal plate L 439; shoulder platelet L 144-150, W 38-42, L/W ratio 3.4-4.0; frontal platelet L 103-105, W 44-56, L/W ratio 1.8-2.4; shoulder/frontal platelet L ratio 1.37-1.46. Gnathosomal bay L 94, Cx-I total L 206, Cx-I mL 110, Cx-II+III mL 87; ratio Cx-I L/Cx-II+III mL 2.37; Cx-I mL/Cx-II+III mL 1.26. Genital field L/W 116/126, ratio 0.92; distance genital field-excretory pore 150. Gnathosoma vL 252; chelicera total L 258-262; palp: total L 225, dL/H, dL/H ratio: P-1, 19/20, 0.95; P-2, 63/37, 1.7; P-3, 49/32, 1.54; P-4, 79/20, 4.0; P-5, 15/10, 1.5; P-2/P-4 ratio 0.8.</p></tp:treatment-sec><tp:treatment-sec sec-type="Etymology"><title>Etymology.</title><p>Named for its similarity with <italic><tp:taxon-name><tp:taxon-name-part taxon-name-part-type="genus">Torrenticola</tp:taxon-name-part> <tp:taxon-name-part taxon-name-part-type="species">dentifera</tp:taxon-name-part></tp:taxon-name></italic> Wiles, 1991.</p></tp:treatment-sec><tp:treatment-sec sec-type="Remarks"><title>Remarks.</title><p><xref ref-type="bibr" rid="B9">Pešić et al. (2013)</xref> collected a single male from a stream in Naebyeansan National Park, South Korea and assigned it to <!--PageBreak--><italic><tp:taxon-name><tp:taxon-name-part taxon-name-part-type="genus">Torrenticola</tp:taxon-name-part> <tp:taxon-name-part taxon-name-part-type="species">dentifera</tp:taxon-name-part></tp:taxon-name></italic>. This specimen is in perfect agreement with specimens examined in our study. In the original description of <italic><tp:taxon-name><tp:taxon-name-part taxon-name-part-type="genus">Torrenticola</tp:taxon-name-part> <tp:taxon-name-part taxon-name-part-type="species">dentifera</tp:taxon-name-part></tp:taxon-name></italic>, a species described on the basis of two males from Selangor, Peninsular Malaysia (<xref ref-type="bibr" rid="B19">Wiles 1991</xref>), no information on colour pattern of dorsal shield and shape of ejaculatory complex are given. At the present state of art, males of <italic><tp:taxon-name><tp:taxon-name-part taxon-name-part-type="genus">Torrenticola</tp:taxon-name-part> <tp:taxon-name-part taxon-name-part-type="species">dentifera</tp:taxon-name-part></tp:taxon-name></italic> can be distinguished from the new species by smaller dimensions of idiosoma and palps, and a more slender ventrodistal projection on P-3.</p></tp:treatment-sec><tp:treatment-sec sec-type="Habitat"><title>Habitat.</title><p>A permanent sandy/bouldary stream, shaded by riparian vegetation (Fig. <xref ref-type="fig" rid="F13">13C–D</xref>).</p></tp:treatment-sec><tp:treatment-sec sec-type="Distribution"><title>Distribution.</title><p>Korea (“<italic><tp:taxon-name><tp:taxon-name-part taxon-name-part-type="genus">Torrenticola</tp:taxon-name-part> <tp:taxon-name-part taxon-name-part-type="species">dentifera</tp:taxon-name-part></tp:taxon-name></italic>“ <xref ref-type="bibr" rid="B9">Pešić et al. 2013</xref>, this study).</p></tp:treatment-sec><tp:treatment-sec><!--Section generated to contain objects referenced in tp:taxon-treatment.--><fig id="F13" position="float" orientation="portrait"><label>Figure 13.</label><caption><p>Photographs of selected sampling sites. <bold>A</bold> CR16 (Juwangsan NP,  Dalgikpo waterfall, sampling site of <tp:taxon-name><tp:taxon-name-part taxon-name-part-type="genus">Wandesia</tp:taxon-name-part> <tp:taxon-name-part taxon-name-part-type="uncertainty-rank">cf.</tp:taxon-name-part> <tp:taxon-name-part taxon-name-part-type="species">rara</tp:taxon-name-part></tp:taxon-name> and <italic><tp:taxon-name><tp:taxon-name-part taxon-name-part-type="genus">Feltria</tp:taxon-name-part> <tp:taxon-name-part taxon-name-part-type="species">kuluensis</tp:taxon-name-part></tp:taxon-name></italic>) <bold>B</bold> CR19 (Sobaeksan NP, stream, type locality of <italic><tp:taxon-name><tp:taxon-name-part taxon-name-part-type="genus">Atractides</tp:taxon-name-part> <tp:taxon-name-part taxon-name-part-type="species">ermilovi</tp:taxon-name-part></tp:taxon-name></italic> sp. n.) <bold>C</bold> CR21 (Woraksan NP, stream, type locality of <italic><tp:taxon-name><tp:taxon-name-part taxon-name-part-type="genus">Torrenticola</tp:taxon-name-part> <tp:taxon-name-part taxon-name-part-type="species">neodentifera</tp:taxon-name-part></tp:taxon-name></italic> sp. n.) <bold>D</bold> CR22 (Chiaksan NP, stream, sampling site of <italic><tp:taxon-name><tp:taxon-name-part taxon-name-part-type="genus">Wandesia</tp:taxon-name-part> <tp:taxon-name-part taxon-name-part-type="species">reducta</tp:taxon-name-part></tp:taxon-name></italic>, <italic><tp:taxon-name><tp:taxon-name-part taxon-name-part-type="genus">Torrenticola</tp:taxon-name-part> <tp:taxon-name-part taxon-name-part-type="species">neodentifera</tp:taxon-name-part></tp:taxon-name></italic> sp. n. and <italic><tp:taxon-name><tp:taxon-name-part taxon-name-part-type="genus">Atractides</tp:taxon-name-part> <tp:taxon-name-part taxon-name-part-type="species">constrictus</tp:taxon-name-part></tp:taxon-name></italic>).</p></caption><graphic xmlns:xlink="http://www.w3.org/1999/xlink" xlink:href="zookeys-507-001-g013.jpg" position="float" orientation="portrait" xlink:type="simple" id="oo_44891.jpg"/></fig></tp:treatment-sec><ref-list><ref id="B9"><mixed-citation xmlns:xlink="http://www.w3.org/1999/xlink" xlink:type="simple"><person-group><name name-style="western"><surname>Pešić</surname><given-names>V</given-names></name><name name-style="western"><surname>Semenchenko</surname><given-names>K</given-names></name><name name-style="western"><surname>Lee</surname><given-names>W</given-names></name></person-group> (<year>2013</year>) <article-title>Torrenticolid water mites from Korea and the Russian Far East.</article-title> <source>ZooKeys</source> <volume>299</volume>: <fpage>21</fpage>–<lpage>48</lpage>. doi: <ext-link ext-link-type="doi" xlink:href="10.3897/zookeys.299.5272" xlink:type="simple">10.3897/zookeys.299.5272</ext-link></mixed-citation></ref><ref id="B19"><mixed-citation xmlns:xlink="http://www.w3.org/1999/xlink" xlink:type="simple"><person-group><name name-style="western"><surname>Wiles</surname><given-names>PR</given-names></name></person-group> (<year>1991</year>) <article-title>Rheophilic watermites (<tp:taxon-name><tp:taxon-name-part taxon-name-part-type="subclass">Acari</tp:taxon-name-part></tp:taxon-name>: <tp:taxon-name><tp:taxon-name-part taxon-name-part-type="above-genus">Hydrachnidia</tp:taxon-name-part></tp:taxon-name>) from mainland Malaysia.</article-title> <source>Acarologia</source> <volume>32</volume>: <fpage>41</fpage>–<lpage>56</lpage>.</mixed-citation></ref></ref-list></tp:taxon-treatment>
