# Supplementary material for: Further studies on water mites from Korea, with description of two new species (Acari, Hydrachnidia)
Source: Zookeys. 2015 Jun 8;(507):1–24. doi: 10.3897/zookeys.507.9973 (PMC4490216; doi:10.3897/zookeys.507.9973)
Supplement: XML Treatment for Hygrobates (Rivobates) cf. microepimeratus [file zookeys.507.9973-treatment5.xml]

<!DOCTYPE tp:taxon-treatment
  PUBLIC "-//TaxonX//DTD Taxonomic Treatment Publishing DTD v0 20100105//EN" "tax-treatment-NSO.dtd">
<tp:taxon-treatment xmlns:tp="http://www.plazi.org/taxpub"><tp:treatment-meta><kwd-group><label>Taxon classification</label><kwd><named-content content-type="kingdom">Animalia</named-content></kwd><kwd><named-content content-type="order">Trombidiformes</named-content></kwd><kwd><named-content content-type="family">Hygrobatidae</named-content></kwd></kwd-group><mixed-citation publication-type="journal"><person-group><name><surname>Pešić</surname><given-names>Vladimir</given-names></name><name><surname>Semenchenko</surname><given-names>Ksenia A.</given-names></name><name><surname>Lee</surname><given-names>Wonchoel</given-names></name></person-group><article-title>Further studies on water mites from Korea, with description of two new species (<tp:taxon-name><tp:taxon-name-part taxon-name-part-type="subclass">Acari</tp:taxon-name-part></tp:taxon-name>, <tp:taxon-name><tp:taxon-name-part taxon-name-part-type="above-genus">Hydrachnidia</tp:taxon-name-part></tp:taxon-name>)</article-title><source>Zookeys</source><day>8</day><month>6</month><year>2015</year><volume>2015</volume><issue>507</issue><fpage>1</fpage><lpage>24</lpage><pub-id pub-id-type="doi">10.3897/zookeys.507.9973</pub-id></mixed-citation></tp:treatment-meta><tp:nomenclature><tp:taxon-name>
                                <tp:taxon-name-part taxon-name-part-type="genus">Hygrobates</tp:taxon-name-part>
                                (<tp:taxon-name-part taxon-name-part-type="subgenus">Rivobates</tp:taxon-name-part>)
                                <tp:taxon-name-part taxon-name-part-type="uncertainty-rank">cf.</tp:taxon-name-part>
                                <tp:taxon-name-part taxon-name-part-type="species">microepimeratus</tp:taxon-name-part>
                            </tp:taxon-name><tp:taxon-authority>(Sokolow, 1934)</tp:taxon-authority><xref ref-type="fig" rid="F7">Fig. 7</xref><!--PageBreak--><!--PageBreak--><!--PageBreak--><!--PageBreak--><!--PageBreak--><tp:nomenclature-citation-list><tp:nomenclature-citation><tp:taxon-name><tp:taxon-name-part taxon-name-part-type="genus">Rivobates</tp:taxon-name-part> <tp:taxon-name-part taxon-name-part-type="species">microepimeratus</tp:taxon-name-part></tp:taxon-name><comment><xref ref-type="bibr" rid="B12">Sokolow 1934</xref>: 356. Synonymy.</comment></tp:nomenclature-citation></tp:nomenclature-citation-list></tp:nomenclature><tp:treatment-sec sec-type="Material examined"><title>Material examined.</title><p>SOUTH KOREA: CR20 Chungcheongbuk Province, Mt. Vorak, Deokjusanseong, stream, <named-content xmlns:xlink="http://www.w3.org/1999/xlink" content-type="dwc:verbatimCoordinates" xlink:type="simple">36°51.705'N, 128°06.030'E</named-content>, 25.v.2013 Pešić &amp; Karanović 0/1/0 (mounted).</p></tp:treatment-sec><tp:treatment-sec sec-type="Remarks"><title>Remarks.</title><p>The single female from this study matches the general morphology of <italic><tp:taxon-name><tp:taxon-name-part taxon-name-part-type="genus">Hygrobates</tp:taxon-name-part> <tp:taxon-name-part taxon-name-part-type="species">microepimeratus</tp:taxon-name-part></tp:taxon-name></italic> (Sokolow, 1934) a species described from the Primory Territory in the Russian Far East (<xref ref-type="bibr" rid="B12">Sokolow 1934</xref>), and later on reported by <xref ref-type="bibr" rid="B2">Chung and Kim (1997)</xref> from Korea. This species is known from a female only making it difficult to separate from other similar species, i.e. <italic><tp:taxon-name><tp:taxon-name-part taxon-name-part-type="genus">Hygrobates</tp:taxon-name-part> <tp:taxon-name-part taxon-name-part-type="species">ezoensis</tp:taxon-name-part></tp:taxon-name></italic> Uchida, 1934 (Russia: Sakhalin, Japan: Hokkaido) and <italic><tp:taxon-name><tp:taxon-name-part taxon-name-part-type="genus">Hygrobates</tp:taxon-name-part> <tp:taxon-name-part taxon-name-part-type="species">taniguchii</tp:taxon-name-part></tp:taxon-name></italic> Imamura, 1954 (Japan, Hokkaido). In the original description <xref ref-type="bibr" rid="B12">Sokolow (1934</xref>, <xref ref-type="bibr" rid="B13">1940</xref>), in addition to more slender P-3 (compared with <italic><tp:taxon-name><tp:taxon-name-part taxon-name-part-type="genus">Hygrobates</tp:taxon-name-part> <tp:taxon-name-part taxon-name-part-type="species">diversiporus</tp:taxon-name-part></tp:taxon-name></italic>), gave particular weight to the smaller dimensions of coxae which occupy one third of venter. According to <xref ref-type="bibr" rid="B6">Imamura (1954)</xref> <italic><tp:taxon-name><tp:taxon-name-part taxon-name-part-type="genus">Hygrobates</tp:taxon-name-part> <tp:taxon-name-part taxon-name-part-type="species">taniguchii</tp:taxon-name-part></tp:taxon-name></italic> differs from <italic><tp:taxon-name><tp:taxon-name-part taxon-name-part-type="genus">Hygrobates</tp:taxon-name-part> <tp:taxon-name-part taxon-name-part-type="species">microepimeratus</tp:taxon-name-part></tp:taxon-name></italic> in larger coxae. <italic><tp:taxon-name><tp:taxon-name-part taxon-name-part-type="genus">Hygrobates</tp:taxon-name-part> <tp:taxon-name-part taxon-name-part-type="species">ezoensis</tp:taxon-name-part></tp:taxon-name></italic> differs in P-2 with a more pronounced and acute ventrodistal projection and stouter P-3 (see <xref ref-type="bibr" rid="B7">Matsumoto et al. 2005</xref>).</p><fig id="F7" position="float" orientation="portrait"><label>Figure 7.</label><caption><p><tp:taxon-name><tp:taxon-name-part taxon-name-part-type="genus">Hygrobates</tp:taxon-name-part> (<tp:taxon-name-part taxon-name-part-type="subgenus">Rivobates</tp:taxon-name-part>) <tp:taxon-name-part taxon-name-part-type="uncertainty-rank">cf.</tp:taxon-name-part> <tp:taxon-name-part taxon-name-part-type="species">microepimeratus</tp:taxon-name-part></tp:taxon-name> (Sokolow, 1934), female, Deokjusanseong, Korea (<bold>A–C</bold> photographs, <bold>D</bold> line drawing): <bold>A</bold> idiosoma, ventral view <bold>B</bold> genital field <bold>C–D</bold> palp. Scale bar = 100 μm (<bold>D</bold>).</p></caption><graphic xmlns:xlink="http://www.w3.org/1999/xlink" xlink:href="zookeys-507-001-g007.jpg" position="float" orientation="portrait" xlink:type="simple" id="oo_44885.jpg"/></fig></tp:treatment-sec><tp:treatment-sec sec-type="Distribution"><title>Distribution.</title><p>Far East of Russia (Primory Territory – <xref ref-type="bibr" rid="B12">Sokolow 1934</xref>), Korea (<xref ref-type="bibr" rid="B2">Chung and Kim 1997</xref>, this study).</p></tp:treatment-sec><ref-list><ref id="B12"><mixed-citation xmlns:xlink="http://www.w3.org/1999/xlink" xlink:type="simple"><person-group><name name-style="western"><surname>Sokolow</surname><given-names>I</given-names></name></person-group> (<year>1934</year>) <article-title>Beiträge zur Kenntnis der Hydracarinenfauna des Ussuri Gebietes II. Hydracarinen der fließenden Gewässer.</article-title> <source>Zoologische Jahrbücher, Abteilung für Systematik, Ökologie und Geographie der Tiere</source> <volume>65</volume>: <fpage>309</fpage>–<lpage>388</lpage>.</mixed-citation></ref><ref id="B2"><mixed-citation xmlns:xlink="http://www.w3.org/1999/xlink" xlink:type="simple"><person-group><name name-style="western"><surname>Chung</surname><given-names>K-S</given-names></name><name name-style="western"><surname>Kim</surname><given-names>I-H</given-names></name></person-group> (<year>1997</year>) <article-title>Eight species of water mites (<tp:taxon-name><tp:taxon-name-part taxon-name-part-type="subclass">Acari</tp:taxon-name-part></tp:taxon-name>) new to Korean fauna.</article-title> <source>Journal of Natural Sciences Research of the Institute KANU</source> <volume>13</volume>(<issue>2</issue>): <fpage>117</fpage>–<lpage>135</lpage>. <comment>[In Korean]</comment></mixed-citation></ref><ref id="B13"><mixed-citation xmlns:xlink="http://www.w3.org/1999/xlink" xlink:type="simple"><person-group><name name-style="western"><surname>Sokolow</surname><given-names>I</given-names></name></person-group> (<year>1940</year>) <source><tp:taxon-name><tp:taxon-name-part taxon-name-part-type="above-genus">Hydracarina</tp:taxon-name-part></tp:taxon-name> (1re partie: <tp:taxon-name><tp:taxon-name-part taxon-name-part-type="above-genus">Hydrachnellae</tp:taxon-name-part></tp:taxon-name>). Faune de l’URSS. Arachnides</source>, <volume>5</volume>(<issue>2</issue>). <publisher-name>Edition de l’Academie des Sciences de l’ URSS</publisher-name>, <publisher-loc>Moscou–Leningrad</publisher-loc>, <size units="page">511 pp</size>. <comment>[In Russian]</comment></mixed-citation></ref><ref id="B6"><mixed-citation xmlns:xlink="http://www.w3.org/1999/xlink" xlink:type="simple"><person-group><name name-style="western"><surname>Imamura</surname><given-names>T</given-names></name></person-group> (<year>1954</year>) <article-title>Studies on water mites from Hokkaido.</article-title> <source>Journal of the Faculty of Sciences, Hokkaido University, Sapporo, Section B</source>, <supplement>Supplement 1</supplement>: <fpage>1</fpage>–<lpage>148</lpage>.</mixed-citation></ref><ref id="B7"><mixed-citation xmlns:xlink="http://www.w3.org/1999/xlink" xlink:type="simple"><person-group><name name-style="western"><surname>Matsumoto</surname><given-names>N</given-names></name><name name-style="western"><surname>Dick</surname><given-names>MH</given-names></name><name name-style="western"><surname>Mawatari</surname><given-names>SF</given-names></name></person-group> (<year>2005</year>) <article-title>Water mites of the genus <italic><tp:taxon-name><tp:taxon-name-part taxon-name-part-type="genus">Hygrobates</tp:taxon-name-part></tp:taxon-name></italic> Koch, 1837 (<tp:taxon-name><tp:taxon-name-part taxon-name-part-type="subclass">Acari</tp:taxon-name-part></tp:taxon-name>: <tp:taxon-name><tp:taxon-name-part taxon-name-part-type="clade">Parasitengona</tp:taxon-name-part></tp:taxon-name>: <tp:taxon-name><tp:taxon-name-part taxon-name-part-type="family">Hygrobatidae</tp:taxon-name-part></tp:taxon-name>) from Hokkaido, northern Japan.</article-title> <source>Journal of Natural History</source> <volume>39</volume>: <fpage>1893</fpage>–<lpage>1945</lpage>. doi: <ext-link ext-link-type="doi" xlink:href="10.1080/00222930400023727" xlink:type="simple">10.1080/00222930400023727</ext-link></mixed-citation></ref></ref-list></tp:taxon-treatment>
