# Supplementary material for: Further studies on water mites from Korea, with description of two new species (Acari, Hydrachnidia)
Source: Zookeys. 2015 Jun 8;(507):1–24. doi: 10.3897/zookeys.507.9973 (PMC4490216; doi:10.3897/zookeys.507.9973)
Supplement: XML Treatment for Atractides (Atractides) constrictus [file zookeys.507.9973-treatment6.xml]

<!DOCTYPE tp:taxon-treatment
  PUBLIC "-//TaxonX//DTD Taxonomic Treatment Publishing DTD v0 20100105//EN" "tax-treatment-NSO.dtd">
<tp:taxon-treatment xmlns:tp="http://www.plazi.org/taxpub"><tp:treatment-meta><kwd-group><label>Taxon classification</label><kwd><named-content content-type="kingdom">Animalia</named-content></kwd><kwd><named-content content-type="order">Trombidiformes</named-content></kwd><kwd><named-content content-type="family">Hygrobatidae</named-content></kwd></kwd-group><mixed-citation publication-type="journal"><person-group><name><surname>Pešić</surname><given-names>Vladimir</given-names></name><name><surname>Semenchenko</surname><given-names>Ksenia A.</given-names></name><name><surname>Lee</surname><given-names>Wonchoel</given-names></name></person-group><article-title>Further studies on water mites from Korea, with description of two new species (<tp:taxon-name><tp:taxon-name-part taxon-name-part-type="subclass">Acari</tp:taxon-name-part></tp:taxon-name>, <tp:taxon-name><tp:taxon-name-part taxon-name-part-type="above-genus">Hydrachnidia</tp:taxon-name-part></tp:taxon-name>)</article-title><source>Zookeys</source><day>8</day><month>6</month><year>2015</year><volume>2015</volume><issue>507</issue><fpage>1</fpage><lpage>24</lpage><pub-id pub-id-type="doi">10.3897/zookeys.507.9973</pub-id></mixed-citation></tp:treatment-meta><tp:nomenclature><tp:taxon-name>
                                <tp:taxon-name-part taxon-name-part-type="genus">Atractides</tp:taxon-name-part>
                                (<tp:taxon-name-part taxon-name-part-type="subgenus">Atractides</tp:taxon-name-part>)
                                <tp:taxon-name-part taxon-name-part-type="species">constrictus</tp:taxon-name-part>
                            </tp:taxon-name><tp:taxon-authority>(Sokolow, 1934)</tp:taxon-authority><tp:taxon-status xmlns:xlink="http://www.w3.org/1999/xlink" xlink:type="simple">stat. n.</tp:taxon-status><xref ref-type="fig" rid="F8">Figs 8</xref><xref ref-type="fig" rid="F9">, 9</xref><xref ref-type="fig" rid="F10">, 10</xref><tp:nomenclature-citation-list><tp:nomenclature-citation><tp:taxon-name><tp:taxon-name-part taxon-name-part-type="genus">Megapus</tp:taxon-name-part> <tp:taxon-name-part taxon-name-part-type="species">nodipalpis</tp:taxon-name-part> <tp:taxon-name-part taxon-name-part-type="subspecies">constrictus</tp:taxon-name-part></tp:taxon-name><comment><xref ref-type="bibr" rid="B12">Sokolow 1934</xref>: 361. Synonymy.</comment></tp:nomenclature-citation></tp:nomenclature-citation-list></tp:nomenclature><tp:treatment-sec sec-type="Material examined"><title>Material examined.</title><p>SOUTH KOREA: CR22 Gangwon Province, Chiaksan NP, Silim town, stream (shaded, stones and gravel substrate), <named-content xmlns:xlink="http://www.w3.org/1999/xlink" content-type="dwc:verbatimCoordinates" xlink:type="simple">37°17.081'N, 128°15.389'E</named-content>, 25.v.2013 Pešić &amp; Karanović 5/0/0 (1/0/0 mounted). RUSSIA: Primory Territory, Khasansky District, “Kedrovaya Pad National Nature Biosphere Reserve”, Sea of Japan basin, Kedrovaya River (depth 12–50 cm; substrate: boulders, cobbles, pebbles), <named-content xmlns:xlink="http://www.w3.org/1999/xlink" content-type="dwc:verbatimCoordinates" xlink:type="simple">43°06.056'N; 131°33.310'E</named-content>; 27.vi.1993 Tiunova 4/15/0 (2/2/0 mounted); Primory Territory, Partizansky District, Partizanskay River basin, Tigrovaya River (substrate: cobbles, pebbles, sand), <named-content xmlns:xlink="http://www.w3.org/1999/xlink" content-type="dwc:verbatimCoordinates" xlink:type="simple">43°11.401'N; 133°12.660'E</named-content>, 12.vi.2010 Semenchenko &amp; Sidorov 2/3/2 (1/1/2 mounted).</p></tp:treatment-sec><tp:treatment-sec sec-type="General features"><title>General features.</title><p><italic>Adults</italic>. Integument striated, muscle insertions unsclerotized. Setae Dgl-1, Dgl-3, Dgl-4 and Lgl-2 longer than other dorsal setae; Preoc. and Postoc. without glandularia (Fig. <xref ref-type="fig" rid="F9">9A–C</xref>). Coxal field: caudal margin Cx-I convex, apodemes of Cx-II directed laterally (Figs <xref ref-type="fig" rid="F8">8A</xref>, <xref ref-type="fig" rid="F9">9D</xref>). Excretory pore smooth; Vgl-1 fused to Vgl-2, separate in juvenile specimens. Gnathosoma elongated (Figs <xref ref-type="fig" rid="F9">9F</xref>). Palp with strong sexual dimorphism in P-2 and -4, P-4 sword seta between ventral setae. Legs without swimming setae, posterior legs slender (Fig. <xref ref-type="fig" rid="F9">9I</xref>). Leg claws with near-equal denticles (Fig. <xref ref-type="fig" rid="F9">9J</xref>). I-L-5: S-1 longish, blunt, S-2 basally enlarged, pointed; I-L-6 curved, basally thickened (Figs <xref ref-type="fig" rid="F8">8B</xref>, <xref ref-type="fig" rid="F9">9H</xref>, <xref ref-type="fig" rid="F10">10C</xref>). <italic>Male</italic>. Genital field: both anterior and posterior margins deeply indented, Ac in a triangle, Ac-3 strongly enlarged (Figs <xref ref-type="fig" rid="F8">8A</xref>, <xref ref-type="fig" rid="F9">9E</xref>). Palp: P-2 with strong ventrodistal protrusion consisting of a bluntly pointed medial hump and a convex lateral thickening; P-3 ventral margin concave; P-4 maximum H near proximoventral seta, sword seta between ventral setae (Figs <xref ref-type="fig" rid="F8">8C–D</xref>, <xref ref-type="fig" rid="F9">9G</xref>). <italic>Female</italic>. Ac arranged in an obtuse angle (Fig. <xref ref-type="fig" rid="F10">10A</xref>). Palp: P-2 ventrodistal edge rounded; P-3 ventral margin straight or slightly concave; P-4 slender, slightly protruding near proximoventral seta (Fig. <xref ref-type="fig" rid="F10">10B</xref>).</p><fig id="F8" position="float" orientation="portrait"><label>Figure 8.</label><caption><p><italic><tp:taxon-name><tp:taxon-name-part taxon-name-part-type="genus">Atractides</tp:taxon-name-part> <tp:taxon-name-part taxon-name-part-type="species">constrictus</tp:taxon-name-part></tp:taxon-name></italic> (Sokolow, 1934), male, Chiaksan NP, Korea: <bold>A</bold> idiosoma, ventral view <bold>B</bold> I-L-5 and -6 <bold>C</bold> palp, lateral view <bold>D</bold> palp, medial view. Scale bars = 100 μm.</p></caption><graphic xmlns:xlink="http://www.w3.org/1999/xlink" xlink:href="zookeys-507-001-g008.jpg" position="float" orientation="portrait" xlink:type="simple" id="oo_44886.jpg"/></fig><fig id="F9" position="float" orientation="portrait"><label>Figure 9.</label><caption><p><italic><tp:taxon-name><tp:taxon-name-part taxon-name-part-type="genus">Atractides</tp:taxon-name-part> <tp:taxon-name-part taxon-name-part-type="species">constrictus</tp:taxon-name-part></tp:taxon-name></italic> (Sokolow, 1934), male, Tigrovaya River, Russia: <bold>A</bold> seta Dgl-1 <bold>B</bold> seta Dgl-4 <bold>C</bold> Postoc. <bold>D</bold> coxal field <bold>E</bold> genital field, excretory pore and Vgl-1 fused to Vgl-2 <bold>F</bold> gnathosoma <bold>G</bold> palp, medial view <bold>H</bold> I-L-5 and -6 <bold>I</bold> IV-L-4-6 <bold>J</bold> legs claw. Scale bars = 100 μm (<bold>D, I</bold>), 25 μm (<bold>A–C, E–H, J</bold>).</p></caption><graphic xmlns:xlink="http://www.w3.org/1999/xlink" xlink:href="zookeys-507-001-g009.jpg" position="float" orientation="portrait" xlink:type="simple" id="oo_44887.jpg"/></fig><fig id="F10" position="float" orientation="portrait"><label>Figure 10.</label><caption><p><italic><tp:taxon-name><tp:taxon-name-part taxon-name-part-type="genus">Atractides</tp:taxon-name-part> <tp:taxon-name-part taxon-name-part-type="species">constrictus</tp:taxon-name-part></tp:taxon-name></italic> (Sokolow, 1934), Tigrovaya River, Russia (<bold>A–C</bold> female, <bold>D–J</bold> deutonymph): <bold>A</bold> genital field <bold>B</bold> palp, medial view <bold>C</bold> I-L-5 and -6 <bold>D</bold> seta Dgl-1 <bold>E</bold> seta Dgl-4 <bold>F</bold> Postoc. <bold>G</bold> idiosoma, ventral view <bold>H</bold> genital field <bold>I</bold> palp, medial view <bold>J</bold> I-L-5 and -6. Scale bars = 100 μm (<bold>G</bold>), 25 μm (<bold>A–F, H–J</bold>).</p></caption><graphic xmlns:xlink="http://www.w3.org/1999/xlink" xlink:href="zookeys-507-001-g010.jpg" position="float" orientation="portrait" xlink:type="simple" id="oo_44888.jpg"/></fig><p><italic>Deutonymphs</italic>. Setae Dgl-1, Dgl-3, Dgl-4 and Lgl-2 longer than other dorsal setae; Preoc. and Postoc. without glandularia (Figs <xref ref-type="fig" rid="F10">10D–F</xref>). Coxal field: covers about one half of ventral surface. Caudal margin of Cx-I convex. Excretory pore smooth; Vgl-1 fused to Vgl-2 (Fig. <xref ref-type="fig" rid="F10">10G</xref>). Genital field: 2 pairs of acetabula placed on fused anteriorly genital plates, each bearing 3 thin setae (Fig. <xref ref-type="fig" rid="F10">10H</xref>). Palps: P-2 with 1 proximal and 2 distal setae; P-3 with 2 distal setae; P-4 slightly convex, sword seta between ventral setae (Fig. <xref ref-type="fig" rid="F10">10I</xref>). Setation on I-L-5-6 similar to adults (Fig. <xref ref-type="fig" rid="F10">10J</xref>).</p><p><italic>Measurements</italic>. <italic>Male</italic> (from CR22, in parentheses specimen from Russia, Tigrovaya River) — Idiosoma L/W 600/538 (560/476); coxal field: L 369 (336); Cx-III W 409 (383); Cx-I+II mL 138 (135), lL 263 (238); genital field L/W 129 (109)/ 157 (122), L Ac 1-3: 40-42 (37-42), 51-52 (39-40), 72 (50-51); ejaculatory complex L 127 (106).</p><p>Palp: Total L 317 (275), dL/H: P-1, 29/34 (29/36, 0.81); P-2, 77/55 (65/56); P-3, 75/48 (56/46); P-4, 97/29 (93/38); P-5, 39/15 (32/16); L P-2/P-4 ratio 0.79 (0.69). Gnathosoma vL 153 (127).</p><p>Legs: I-L-5 dL 218 (174), vL 142 (151), dL/vL ratio 1.53 (1.44), maximum H 59 (49), dL/maximum H 3.7 (4.45), S-1 L 105 (84), L/W ratio 8.5 (12), S-2 L 74 (73), L/W ratio 5.4 (9.1), distance S-1-2, 24 (16), L ratio S-1/2, 1.42 (1.15); I-L-6 dL 139 (120); central H 21 (20), dL/central H ratio 6.7 (6); dL I-L-5/6 ratio 1.57 (1.45).</p><p><italic>Female</italic> (from Kedrovaya River, Russia, in parentheses specimen from Tigrovaya River) — Idiosoma L/W 765/730 (730/600); coxal field: L 405 (369); Cx-III W 402 (468); Cx-I+II mL 138 (139), lL 290 (264); genital field L/W 162 (142)/197 (174), genital plate L 137 (118); pregen W 65 (62); L Ac 1-3: 50 (47), 56 (50), 54 (51).</p><p>Palp: Total L 400 (368), dL/H: P-1, 38/51 (43/29); P-2, 89/76 (72/44); P-3, 116/56 (105/43); P-4, 124/35 (116/29); P-5, 33/19 (32/16); L P-2/P-4 ratio 0.72 (0.62). Gnathosoma vL 160 (147).</p><p>Legs: I-L-5 dL 248 (221), vL 170 (156), dL/vL ratio 1.46 (1.42), maximum H 79 (56), dL/maximum H 3.1 (3.9), S-1 L 124 (108), L/W ratio 12.4 (13.5), S-2 L 97 (82), <!--PageBreak--><!--PageBreak--><!--PageBreak--><!--PageBreak-->L/W ratio 7.5 (8.2), distance S-1-2, 28 (24), L ratio S-1/2, 1.29 (1.32); I-L-6 dL 179 (156); central H 22 (20), dL/central H ratio 8.1 (7.8); dL I-L-5/6 ratio 1.36 (1.42).</p><p><italic>Deutonymph</italic> — Idiosoma L/W 323/237); coxal field: L 173; Cx-III W 191; Cx-I+II mL 62, lL 119; genital plate L/W 49/28; L Ac 1-2: 19, 17.</p><p>Palp: Total L 165, dL/H: P-1, 18/18; P-2, 37/30; P-3, 43/22; P-4, 49/21; P-5, 18/10; L P-2/P-4 ratio 0.75. Gnathosoma vL 81.</p><p>Legs: I-L-5 dL 96, vL 76, dL/vL ratio 1.3, maximum H 31, dL/maximum H 1.5, S-1 L 47, L/W ratio 11.8, S-2 L 46, L/W ratio 9.2, distance S-1-2, 2.5, L ratio S-1/2, 1.02; I-L-6 dL 70; central H 16, dL/central H ratio 4.4; dL I-L-5/6 ratio 1.36.</p></tp:treatment-sec><tp:treatment-sec sec-type="Remarks"><title>Remarks.</title><p><italic><tp:taxon-name><tp:taxon-name-part taxon-name-part-type="genus">Atractides</tp:taxon-name-part> <tp:taxon-name-part taxon-name-part-type="species">constrictus</tp:taxon-name-part></tp:taxon-name></italic> was originally described by <xref ref-type="bibr" rid="B12">Sokolow (1934)</xref> from the Primory Territory in the Russian Far East as a ‘variety’ of <italic><tp:taxon-name><tp:taxon-name-part taxon-name-part-type="genus">Atractides</tp:taxon-name-part> <tp:taxon-name-part taxon-name-part-type="species">nodipalpis</tp:taxon-name-part></tp:taxon-name></italic>. In the original description <xref ref-type="bibr" rid="B12">Sokolow (1934</xref>, <xref ref-type="bibr" rid="B13">1940</xref>) gave particular weigt to the shape of P-4 in males: strongly thickened near proximoventral seta, basally strongly narrowed, ventral setae more closely approaching to each other. However, there is no reason to support the placement of this taxon as a subspecies of <italic><tp:taxon-name><tp:taxon-name-part taxon-name-part-type="genus">Atractides</tp:taxon-name-part> <tp:taxon-name-part taxon-name-part-type="species">nodipalpis</tp:taxon-name-part></tp:taxon-name></italic>, as from the latter species, <italic><tp:taxon-name><tp:taxon-name-part taxon-name-part-type="genus">Atractides</tp:taxon-name-part> <tp:taxon-name-part taxon-name-part-type="species">constrictus</tp:taxon-name-part></tp:taxon-name></italic> can easily be distinguished by the fused Vgl-1 and -2. Males examined from Korea show a general conformity with material from the Far East of Russia. Differences are found in a more enlarged Ac-3, a larger S-1/2 interspace and I-L-6 relatively longer compared to I-L-5 in specimens from Korea.</p></tp:treatment-sec><tp:treatment-sec sec-type="Distribution"><title>Distribution.</title><p>Far East of Russia (Primory Territory – <xref ref-type="bibr" rid="B12">Sokolow 1934</xref>). New for the fauna of Korea.</p></tp:treatment-sec><ref-list><ref id="B12"><mixed-citation xmlns:xlink="http://www.w3.org/1999/xlink" xlink:type="simple"><person-group><name name-style="western"><surname>Sokolow</surname><given-names>I</given-names></name></person-group> (<year>1934</year>) <article-title>Beiträge zur Kenntnis der Hydracarinenfauna des Ussuri Gebietes II. Hydracarinen der fließenden Gewässer.</article-title> <source>Zoologische Jahrbücher, Abteilung für Systematik, Ökologie und Geographie der Tiere</source> <volume>65</volume>: <fpage>309</fpage>–<lpage>388</lpage>.</mixed-citation></ref><ref id="B13"><mixed-citation xmlns:xlink="http://www.w3.org/1999/xlink" xlink:type="simple"><person-group><name name-style="western"><surname>Sokolow</surname><given-names>I</given-names></name></person-group> (<year>1940</year>) <source><tp:taxon-name><tp:taxon-name-part taxon-name-part-type="above-genus">Hydracarina</tp:taxon-name-part></tp:taxon-name> (1re partie: <tp:taxon-name><tp:taxon-name-part taxon-name-part-type="above-genus">Hydrachnellae</tp:taxon-name-part></tp:taxon-name>). Faune de l’URSS. Arachnides</source>, <volume>5</volume>(<issue>2</issue>). <publisher-name>Edition de l’Academie des Sciences de l’ URSS</publisher-name>, <publisher-loc>Moscou–Leningrad</publisher-loc>, <size units="page">511 pp</size>. <comment>[In Russian]</comment></mixed-citation></ref></ref-list></tp:taxon-treatment>
