# Supplementary material for: Further studies on water mites from Korea, with description of two new species (Acari, Hydrachnidia)
Source: Zookeys. 2015 Jun 8;(507):1–24. doi: 10.3897/zookeys.507.9973 (PMC4490216; doi:10.3897/zookeys.507.9973)
Supplement: XML Treatment for Atractides (Atractides) gracilis [file zookeys.507.9973-treatment7.xml]

<!DOCTYPE tp:taxon-treatment
  PUBLIC "-//TaxonX//DTD Taxonomic Treatment Publishing DTD v0 20100105//EN" "tax-treatment-NSO.dtd">
<tp:taxon-treatment xmlns:tp="http://www.plazi.org/taxpub"><tp:treatment-meta><kwd-group><label>Taxon classification</label><kwd><named-content content-type="kingdom">Animalia</named-content></kwd><kwd><named-content content-type="order">Trombidiformes</named-content></kwd><kwd><named-content content-type="family">Hygrobatidae</named-content></kwd></kwd-group><mixed-citation publication-type="journal"><person-group><name><surname>Pešić</surname><given-names>Vladimir</given-names></name><name><surname>Semenchenko</surname><given-names>Ksenia A.</given-names></name><name><surname>Lee</surname><given-names>Wonchoel</given-names></name></person-group><article-title>Further studies on water mites from Korea, with description of two new species (<tp:taxon-name><tp:taxon-name-part taxon-name-part-type="subclass">Acari</tp:taxon-name-part></tp:taxon-name>, <tp:taxon-name><tp:taxon-name-part taxon-name-part-type="above-genus">Hydrachnidia</tp:taxon-name-part></tp:taxon-name>)</article-title><source>Zookeys</source><day>8</day><month>6</month><year>2015</year><volume>2015</volume><issue>507</issue><fpage>1</fpage><lpage>24</lpage><pub-id pub-id-type="doi">10.3897/zookeys.507.9973</pub-id></mixed-citation></tp:treatment-meta><tp:nomenclature><tp:taxon-name>
                                <tp:taxon-name-part taxon-name-part-type="genus">Atractides</tp:taxon-name-part>
                                (<tp:taxon-name-part taxon-name-part-type="subgenus">Atractides</tp:taxon-name-part>)
                                <tp:taxon-name-part taxon-name-part-type="species">gracilis</tp:taxon-name-part>
                            </tp:taxon-name><tp:taxon-authority>(Sokolow, 1934)</tp:taxon-authority><tp:nomenclature-citation-list><tp:nomenclature-citation><tp:taxon-name><tp:taxon-name-part taxon-name-part-type="genus">Megapus</tp:taxon-name-part> <tp:taxon-name-part taxon-name-part-type="species">gracilis</tp:taxon-name-part></tp:taxon-name><comment><xref ref-type="bibr" rid="B12">Sokolow 1934</xref>: 366. Synonymy.</comment></tp:nomenclature-citation></tp:nomenclature-citation-list></tp:nomenclature><tp:treatment-sec sec-type="Material examined"><title>Material examined.</title><p>SOUTH KOREA: CR17 Gyeongsangbuk Province, Hupo-Myeon, shadded stream, <named-content xmlns:xlink="http://www.w3.org/1999/xlink" content-type="dwc:verbatimCoordinates" xlink:type="simple">36°40.996'N, 129°25.201'E</named-content>, 24.v.2013 Pešić &amp; Karanović 0/1/0; CR18 Gyeongsangbuk Province, Haenggok-ri, river, exposed to sunlight, <named-content xmlns:xlink="http://www.w3.org/1999/xlink" content-type="dwc:verbatimCoordinates" xlink:type="simple">36°57.182'N, 129°17.670'E</named-content>, 24.v.2013 Pešić &amp; Karanović 0/1/0.</p></tp:treatment-sec><tp:treatment-sec sec-type="Distribution"><title>Distribution.</title><p>Far East of Russia (Arsenyevka River basin – <xref ref-type="bibr" rid="B12">Sokolow 1934</xref>); Japan; Korea (Kim and Chung 1991, <xref ref-type="bibr" rid="B8">Pešić 2014</xref>, this study).</p></tp:treatment-sec><ref-list><ref id="B12"><mixed-citation xmlns:xlink="http://www.w3.org/1999/xlink" xlink:type="simple"><person-group><name name-style="western"><surname>Sokolow</surname><given-names>I</given-names></name></person-group> (<year>1934</year>) <article-title>Beiträge zur Kenntnis der Hydracarinenfauna des Ussuri Gebietes II. Hydracarinen der fließenden Gewässer.</article-title> <source>Zoologische Jahrbücher, Abteilung für Systematik, Ökologie und Geographie der Tiere</source> <volume>65</volume>: <fpage>309</fpage>–<lpage>388</lpage>.</mixed-citation></ref><ref id="B8"><mixed-citation xmlns:xlink="http://www.w3.org/1999/xlink" xlink:type="simple"><person-group><name name-style="western"><surname>Pešić</surname><given-names>V</given-names></name></person-group> (<year>2014</year>) <article-title>Checklist of the water mites (<tp:taxon-name><tp:taxon-name-part taxon-name-part-type="subclass">Acari</tp:taxon-name-part></tp:taxon-name>, <tp:taxon-name><tp:taxon-name-part taxon-name-part-type="above-genus">Hydrachnidia</tp:taxon-name-part></tp:taxon-name>) of Korea, with description of one new subgenus and two new species.</article-title> <source>Ecologica Montenegrina</source> <volume>1</volume>(<issue>4</issue>): <fpage>204</fpage>–<lpage>230</lpage>.</mixed-citation></ref></ref-list></tp:taxon-treatment>
