# Supplementary material for: Further studies on water mites from Korea, with description of two new species (Acari, Hydrachnidia)
Source: Zookeys. 2015 Jun 8;(507):1–24. doi: 10.3897/zookeys.507.9973 (PMC4490216; doi:10.3897/zookeys.507.9973)
Supplement: XML Treatment for Atractides (Atractides) ermilovi [file zookeys.507.9973-treatment8.xml]

<!DOCTYPE tp:taxon-treatment
  PUBLIC "-//TaxonX//DTD Taxonomic Treatment Publishing DTD v0 20100105//EN" "tax-treatment-NSO.dtd">
<tp:taxon-treatment xmlns:tp="http://www.plazi.org/taxpub"><tp:treatment-meta><kwd-group><label>Taxon classification</label><kwd><named-content content-type="kingdom">Animalia</named-content></kwd><kwd><named-content content-type="order">Trombidiformes</named-content></kwd><kwd><named-content content-type="family">Hygrobatidae</named-content></kwd></kwd-group><mixed-citation publication-type="journal"><person-group><name><surname>Pešić</surname><given-names>Vladimir</given-names></name><name><surname>Semenchenko</surname><given-names>Ksenia A.</given-names></name><name><surname>Lee</surname><given-names>Wonchoel</given-names></name></person-group><article-title>Further studies on water mites from Korea, with description of two new species (<tp:taxon-name><tp:taxon-name-part taxon-name-part-type="subclass">Acari</tp:taxon-name-part></tp:taxon-name>, <tp:taxon-name><tp:taxon-name-part taxon-name-part-type="above-genus">Hydrachnidia</tp:taxon-name-part></tp:taxon-name>)</article-title><source>Zookeys</source><day>8</day><month>6</month><year>2015</year><volume>2015</volume><issue>507</issue><fpage>1</fpage><lpage>24</lpage><pub-id pub-id-type="doi">10.3897/zookeys.507.9973</pub-id></mixed-citation></tp:treatment-meta><tp:nomenclature><tp:taxon-name>
                                <tp:taxon-name-part taxon-name-part-type="genus">Atractides</tp:taxon-name-part>
                                (<tp:taxon-name-part taxon-name-part-type="subgenus">Atractides</tp:taxon-name-part>)
                                <tp:taxon-name-part taxon-name-part-type="species">ermilovi</tp:taxon-name-part>
                                <object-id xmlns:xlink="http://www.w3.org/1999/xlink" content-type="zoobank" xlink:type="simple">http://zoobank.org/ABC02400-8864-4BAD-B3E8-F7AAD7B9DBDE</object-id>
                            </tp:taxon-name><tp:taxon-status xmlns:xlink="http://www.w3.org/1999/xlink" xlink:type="simple">sp. n.</tp:taxon-status><xref ref-type="fig" rid="F11">Fig. 11</xref><!--PageBreak--><!--PageBreak--></tp:nomenclature><tp:treatment-sec sec-type="Type series"><title>Type series.</title><p>Holotype male (NIBR), dissected and slide mounted, SOUTH KOREA: CR19 Chungcheongbuk Province, Sobaeksan NP, shaded stream, <named-content xmlns:xlink="http://www.w3.org/1999/xlink" content-type="dwc:verbatimCoordinates" xlink:type="simple">36°57.660'N, 128°25.534'E</named-content>, 24.v.2013 Pešić &amp; Karanović.</p></tp:treatment-sec><tp:treatment-sec sec-type="Diagnosis"><title>Diagnosis</title><p>(Female unknown). Median suture line relatively Cx-I+II long (&gt; 100 μm); acetabula large (maximum diameter &gt; 50 μm) in triangular position; ven<!--PageBreak-->trodistal protrusion of P-2 conus- shaped; S-1 distally truncated, S-2 thicker and shorter, small setal interspace (8 μm): I-L-6 short (L I-L-5/6 ratio 1.59) and stout (L/H ratio 5.0).</p><!--PageBreak--></tp:treatment-sec><tp:treatment-sec sec-type="General features"><title>General features.</title><p>Integument striated, muscle insertions unsclerotized. Coxal field: caudal margin Cx-I straight, apodemes of Cx-II directed laterally. Genital field: anterior margin of primary sclerotization slightly concave, but secondary sclerotization forming narrow semicircular border, posterior margin slightly indented, Ac in triangular position (Fig. <xref ref-type="fig" rid="F11">11A</xref>). Excretory pore smooth; Vgl-1 not fused to Vgl-2. Palp (Fig. <xref ref-type="fig" rid="F11">11C–D</xref>): strong ventrodistal protrusion of P-2; P-3 weakly concave proximally; P-4 sword seta between ventral setae, but approached to distoventral seta. I-L-5 (Fig. <xref ref-type="fig" rid="F11">11B</xref>): dorsal and ventral margins subparallel basally and centrally but diverging near the distal edge, S-1 and -2 close together, S-1 distally truncated, S-2 thicker and shorter, bluntly pointed; I-L-6 stout and curved, basally thickened, distally equally narrowed.</p><fig id="F11" position="float" orientation="portrait"><label>Figure 11.</label><caption><p><italic><tp:taxon-name><tp:taxon-name-part taxon-name-part-type="genus">Atractides</tp:taxon-name-part> <tp:taxon-name-part taxon-name-part-type="species">ermilovi</tp:taxon-name-part></tp:taxon-name></italic> sp. n., male, CR19 Sobaeksan NP, Korea: <bold>A</bold> idiosoma, ventral view <bold>B</bold> I-L-5 and -6 <bold>C</bold> palp, medial view <bold>D</bold> palp (P-3-5), lateral view. Scale bars = 100 μm.</p></caption><graphic xmlns:xlink="http://www.w3.org/1999/xlink" xlink:href="zookeys-507-001-g011.jpg" position="float" orientation="portrait" xlink:type="simple" id="oo_44889.jpg"/></fig><p><italic>Measurements</italic> — Idiosoma L/W 550/425; coxal field: L 319; Cx-III W 366; Cx-I+II mL 121, lL 231; genital field L/W 112/120, L Ac 1-3: 34, 42, 51-55.</p><p>Palp: Total L 289, dL/H, dL/H ratio: P-1, 31/25, 1.25; P-2, 66/51, 1.3; P-3, 62/44, 1.39; P-4, 96/26, 3.67; P-5, 34/13, 2.5; L P-2/P-4 ratio 0.96.</p><p>Legs: I-L-5 dL 171, vL 132, dL/vL ratio 1.3, maximum H 48, dL/maximum H 3.59, S-1 L 77, L/W ratio 8.4, S-2 L 65, L/W ratio 6.0, distance S-1-2, 8, L ratio S-1/2, 1.19; I-L-6 dL 108, central H 22, dL/central H ratio 5.0; dL I-L-5/6 ratio 1.59.</p><p><italic>Female</italic>: unknown.</p></tp:treatment-sec><tp:treatment-sec sec-type="Etymology"><title>Etymology.</title><p>Named after Dr Sergey Ermilov (Tyumen, Russia), for his contribution to the taxonomy of oribatid mites.</p></tp:treatment-sec><tp:treatment-sec sec-type="Remarks"><title>Remarks.</title><p>The new species resembles <italic><tp:taxon-name><tp:taxon-name-part taxon-name-part-type="genus">Atractides</tp:taxon-name-part> <tp:taxon-name-part taxon-name-part-type="species">samsoni</tp:taxon-name-part></tp:taxon-name></italic> (Sokolow, 1936) in the small S-1/2 interspace, I-L-6 stocky, postgenital area with smooth excretory pore and unfused Vgl-1/2 and a palp with a conus shaped ventrodistal protrusion in male. The latter species can be distinguished by the shorter medial suture line of Cx-I, smaller acetabula, more slender S-1 and -2, and I-L-6 only weakly curved and longer (see <xref ref-type="bibr" rid="B3">Gerecke 2003</xref>). Males of <italic><tp:taxon-name><tp:taxon-name-part taxon-name-part-type="genus">Atractides</tp:taxon-name-part> <tp:taxon-name-part taxon-name-part-type="species">constrictus</tp:taxon-name-part></tp:taxon-name></italic> (Sokolow, 1934), a species similar in the shape of palp (double ventral protrusion on P-2), a larger Ac (maximum diameter &gt; 39 μm), and I-L-6 relatively short compared to I-L-5 (L I-L-5/6 ratio 1.4-1.6), differ in wider setal interspace on I-L-5, I-L-6 more slender and more narrow centrally, P-4 ventral setae inserted more closely to each other and genital field deeply indented both anteriorly and posteriorly.</p></tp:treatment-sec><tp:treatment-sec sec-type="Habitat"><title>Habitat.</title><p>A permanent sandy/bouldary stream, shaded by riparian vegetation (Fig. <xref ref-type="fig" rid="F13">13B</xref>).</p></tp:treatment-sec><tp:treatment-sec sec-type="Distribution"><title>Distribution.</title><p>Korea, only known from the locus typicus.</p></tp:treatment-sec><tp:treatment-sec><!--Section generated to contain objects referenced in tp:taxon-treatment.--><fig id="F13" position="float" orientation="portrait"><label>Figure 13.</label><caption><p>Photographs of selected sampling sites. <bold>A</bold> CR16 (Juwangsan NP,  Dalgikpo waterfall, sampling site of <tp:taxon-name><tp:taxon-name-part taxon-name-part-type="genus">Wandesia</tp:taxon-name-part> <tp:taxon-name-part taxon-name-part-type="uncertainty-rank">cf.</tp:taxon-name-part> <tp:taxon-name-part taxon-name-part-type="species">rara</tp:taxon-name-part></tp:taxon-name> and <italic><tp:taxon-name><tp:taxon-name-part taxon-name-part-type="genus">Feltria</tp:taxon-name-part> <tp:taxon-name-part taxon-name-part-type="species">kuluensis</tp:taxon-name-part></tp:taxon-name></italic>) <bold>B</bold> CR19 (Sobaeksan NP, stream, type locality of <italic><tp:taxon-name><tp:taxon-name-part taxon-name-part-type="genus">Atractides</tp:taxon-name-part> <tp:taxon-name-part taxon-name-part-type="species">ermilovi</tp:taxon-name-part></tp:taxon-name></italic> sp. n.) <bold>C</bold> CR21 (Woraksan NP, stream, type locality of <italic><tp:taxon-name><tp:taxon-name-part taxon-name-part-type="genus">Torrenticola</tp:taxon-name-part> <tp:taxon-name-part taxon-name-part-type="species">neodentifera</tp:taxon-name-part></tp:taxon-name></italic> sp. n.) <bold>D</bold> CR22 (Chiaksan NP, stream, sampling site of <italic><tp:taxon-name><tp:taxon-name-part taxon-name-part-type="genus">Wandesia</tp:taxon-name-part> <tp:taxon-name-part taxon-name-part-type="species">reducta</tp:taxon-name-part></tp:taxon-name></italic>, <italic><tp:taxon-name><tp:taxon-name-part taxon-name-part-type="genus">Torrenticola</tp:taxon-name-part> <tp:taxon-name-part taxon-name-part-type="species">neodentifera</tp:taxon-name-part></tp:taxon-name></italic> sp. n. and <italic><tp:taxon-name><tp:taxon-name-part taxon-name-part-type="genus">Atractides</tp:taxon-name-part> <tp:taxon-name-part taxon-name-part-type="species">constrictus</tp:taxon-name-part></tp:taxon-name></italic>).</p></caption><graphic xmlns:xlink="http://www.w3.org/1999/xlink" xlink:href="zookeys-507-001-g013.jpg" position="float" orientation="portrait" xlink:type="simple" id="oo_44891.jpg"/></fig></tp:treatment-sec><ref-list><ref id="B3"><mixed-citation xmlns:xlink="http://www.w3.org/1999/xlink" xlink:type="simple"><person-group><name name-style="western"><surname>Gerecke</surname><given-names>R</given-names></name></person-group> (<year>2003</year>) <article-title>Water mites of the genus <italic><tp:taxon-name><tp:taxon-name-part taxon-name-part-type="genus">Atractides</tp:taxon-name-part></tp:taxon-name></italic> Koch, 1837 (<tp:taxon-name><tp:taxon-name-part taxon-name-part-type="subclass">Acari</tp:taxon-name-part></tp:taxon-name>: <tp:taxon-name><tp:taxon-name-part taxon-name-part-type="clade">Parasitengona</tp:taxon-name-part></tp:taxon-name>: <tp:taxon-name><tp:taxon-name-part taxon-name-part-type="family">Hygrobatidae</tp:taxon-name-part></tp:taxon-name>) in the western Palaearctic region: A revision.</article-title> <source>Zoological Journal of the Linnean Society</source> <volume>138</volume>(<issue>2-3</issue>): <fpage>141</fpage>–<lpage>378</lpage>. doi: <ext-link ext-link-type="doi" xlink:href="10.1046/j.1096-3642.06-0.00051.x" xlink:type="simple">10.1046/j.1096-3642.06-0.00051.x</ext-link></mixed-citation></ref></ref-list></tp:taxon-treatment>
