# Supplementary material for: Further studies on water mites from Korea, with description of two new species (Acari, Hydrachnidia)
Source: Zookeys. 2015 Jun 8;(507):1–24. doi: 10.3897/zookeys.507.9973 (PMC4490216; doi:10.3897/zookeys.507.9973)
Supplement: XML Treatment for Feltria (Feltria) kuluensis [file zookeys.507.9973-treatment9.xml]

<!DOCTYPE tp:taxon-treatment
  PUBLIC "-//TaxonX//DTD Taxonomic Treatment Publishing DTD v0 20100105//EN" "tax-treatment-NSO.dtd">
<tp:taxon-treatment xmlns:tp="http://www.plazi.org/taxpub"><tp:treatment-meta><kwd-group><label>Taxon classification</label><kwd><named-content content-type="kingdom">Animalia</named-content></kwd><kwd><named-content content-type="order">Trombidiformes</named-content></kwd><kwd><named-content content-type="family">Feltriidae</named-content></kwd></kwd-group><mixed-citation publication-type="journal"><person-group><name><surname>Pešić</surname><given-names>Vladimir</given-names></name><name><surname>Semenchenko</surname><given-names>Ksenia A.</given-names></name><name><surname>Lee</surname><given-names>Wonchoel</given-names></name></person-group><article-title>Further studies on water mites from Korea, with description of two new species (<tp:taxon-name><tp:taxon-name-part taxon-name-part-type="subclass">Acari</tp:taxon-name-part></tp:taxon-name>, <tp:taxon-name><tp:taxon-name-part taxon-name-part-type="above-genus">Hydrachnidia</tp:taxon-name-part></tp:taxon-name>)</article-title><source>Zookeys</source><day>8</day><month>6</month><year>2015</year><volume>2015</volume><issue>507</issue><fpage>1</fpage><lpage>24</lpage><pub-id pub-id-type="doi">10.3897/zookeys.507.9973</pub-id></mixed-citation></tp:treatment-meta><tp:nomenclature><tp:taxon-name>
                                <tp:taxon-name-part taxon-name-part-type="genus">Feltria</tp:taxon-name-part>
                                (<tp:taxon-name-part taxon-name-part-type="subgenus">Feltria</tp:taxon-name-part>)
                                <tp:taxon-name-part taxon-name-part-type="species">kuluensis</tp:taxon-name-part>
                            </tp:taxon-name><tp:taxon-authority>Tuzovskij, 1988</tp:taxon-authority><xref ref-type="fig" rid="F12">Fig. 12</xref><tp:nomenclature-citation-list><tp:nomenclature-citation><tp:taxon-name><tp:taxon-name-part taxon-name-part-type="genus">Feltria</tp:taxon-name-part> <tp:taxon-name-part taxon-name-part-type="species">kuluensis</tp:taxon-name-part></tp:taxon-name><comment><xref ref-type="bibr" rid="B15">Tuzovskij 1988</xref>: 226. Synonymy.</comment></tp:nomenclature-citation><!--PageBreak--></tp:nomenclature-citation-list></tp:nomenclature><tp:treatment-sec sec-type="Material examined"><title>Material examined.</title><p>SOUTH KOREA: CR16 Gyeongsangbuk Province, Juwangsan NP, Woroe-ri, Cheong song-eup, Dalgikpo, waterfall, <named-content xmlns:xlink="http://www.w3.org/1999/xlink" content-type="dwc:verbatimCoordinates" xlink:type="simple">36°26.499'N, 129°08.114'E</named-content>, 23.v.2013 Pešić &amp; Karanović 1/0/0 (mounted).</p></tp:treatment-sec><tp:treatment-sec sec-type="Remarks"><title>Remarks.</title><p>The single male from this study matches the general morphology of <italic><tp:taxon-name><tp:taxon-name-part taxon-name-part-type="genus">Feltria</tp:taxon-name-part> <tp:taxon-name-part taxon-name-part-type="species">kuluensis</tp:taxon-name-part></tp:taxon-name></italic> Tuzovskij, 1988, a species described from the Magadan region in the Russian Far East (<xref ref-type="bibr" rid="B15">Tuzovskij (1988)</xref>. This species closely resembles <italic><tp:taxon-name><tp:taxon-name-part taxon-name-part-type="genus">Feltria</tp:taxon-name-part> <tp:taxon-name-part taxon-name-part-type="species">minuta</tp:taxon-name-part></tp:taxon-name></italic> Koenike, 1892, a species known from central, northern and western Europe, due to the following features: dorsum in male with a large shield (including Postoc. and Dgl-1-3) and Dgl-4 on paired, transverse, laterally pointed posterodorsal platelets (fig. 7-1, in <xref ref-type="bibr" rid="B15">Tuzovskij 1988</xref>), genital plate in male with undulating or straight anterior margin, gonopore in central position, and more than 50 pairs of Ac scattered over the whole plate (Fig. <xref ref-type="fig" rid="F12">12A</xref>), and male IV-L-6 with a digitiform ventrolateral extension directed to distal part of segment (Fig. <xref ref-type="fig" rid="F12">12B</xref>). <italic><tp:taxon-name><tp:taxon-name-part taxon-name-part-type="genus">Feltria</tp:taxon-name-part> <tp:taxon-name-part taxon-name-part-type="species">minuta</tp:taxon-name-part></tp:taxon-name></italic> differs in relatively more slender palp, P-4 with both ventral setae on slightly elevated, parallel longitudinal extensions, and male IV-L-6 relatively more shorter with ventrolateral extension bearing one fine seta and two enlarged, transparent setae, adpressed to each other and directed ventrally (<xref ref-type="bibr" rid="B5">Gerecke et al. 2009</xref>).</p><fig id="F12" position="float" orientation="portrait"><label>Figure 12.</label><caption><p><italic><tp:taxon-name><tp:taxon-name-part taxon-name-part-type="genus">Feltria</tp:taxon-name-part> <tp:taxon-name-part taxon-name-part-type="species">kuluensis</tp:taxon-name-part></tp:taxon-name></italic> Tuzovskij, 1988, male, Juwangsan NP, Korea (<bold>A</bold> photograph, <bold>B–C</bold> line drawing): <bold>A</bold> idiosoma, ventral view <bold>B</bold> IV-L-6 <bold>C</bold> palp. Scale bar = 100 μm (<bold>B–C</bold>).</p></caption><graphic xmlns:xlink="http://www.w3.org/1999/xlink" xlink:href="zookeys-507-001-g012.jpg" position="float" orientation="portrait" xlink:type="simple" id="oo_44890.jpg"/></fig><p><xref ref-type="bibr" rid="B1">Chung and Kim (1991)</xref> reported and illustrated <italic><tp:taxon-name><tp:taxon-name-part taxon-name-part-type="genus">Feltria</tp:taxon-name-part> <tp:taxon-name-part taxon-name-part-type="species">ishikariensis</tp:taxon-name-part></tp:taxon-name></italic> Imamura, 1954 from Kangreung, Korea. This species was described orginally by <xref ref-type="bibr" rid="B18">Uchida (1934)</xref> as <italic><tp:taxon-name><tp:taxon-name-part taxon-name-part-type="genus">Feltria</tp:taxon-name-part> <tp:taxon-name-part taxon-name-part-type="species">rotunda</tp:taxon-name-part></tp:taxon-name></italic> based on three specimens (probably, by mistake assigned to a male, see figs 48–49 in <xref ref-type="bibr" rid="B18">Uchida 1934</xref>). Later on, <xref ref-type="bibr" rid="B6">Imamura (1954)</xref> described and illustrated the female of <italic><tp:taxon-name><tp:taxon-name-part taxon-name-part-type="genus">Feltria</tp:taxon-name-part> <tp:taxon-name-part taxon-name-part-type="species">ishikariensis</tp:taxon-name-part></tp:taxon-name></italic> from Hokkaido, Japan. <italic><tp:taxon-name><tp:taxon-name-part taxon-name-part-type="genus">Feltria</tp:taxon-name-part> <tp:taxon-name-part taxon-name-part-type="species">ishikariensis</tp:taxon-name-part></tp:taxon-name></italic> clearly differs from the species illustrated by <xref ref-type="bibr" rid="B1">Chung and Kim (1991)</xref> by the lower number of acetabula (&lt; 50 pairs of Ac). As their illustrations (<xref ref-type="bibr" rid="B1">Chung and Kim 1991</xref>: Figs 6G–I, 7A–C) show a general conformity with <italic><tp:taxon-name><tp:taxon-name-part taxon-name-part-type="genus">Feltria</tp:taxon-name-part> <tp:taxon-name-part taxon-name-part-type="species">kuluensis</tp:taxon-name-part></tp:taxon-name></italic> in all abovementioned characters, it is very likely that the specimens attributed to <italic><tp:taxon-name><tp:taxon-name-part taxon-name-part-type="genus">Feltria</tp:taxon-name-part> <tp:taxon-name-part taxon-name-part-type="species">ishikariensis</tp:taxon-name-part></tp:taxon-name></italic> refer to <italic><tp:taxon-name><tp:taxon-name-part taxon-name-part-type="genus">Feltria</tp:taxon-name-part> <tp:taxon-name-part taxon-name-part-type="species">kuluensis</tp:taxon-name-part></tp:taxon-name></italic>.</p><!--PageBreak--><!--PageBreak--><p>In the same paper, <xref ref-type="bibr" rid="B1">Chung and Kim (1991)</xref> assigned two female specimens collected from Kangreung to <italic><tp:taxon-name><tp:taxon-name-part taxon-name-part-type="genus">Feltria</tp:taxon-name-part> <tp:taxon-name-part taxon-name-part-type="species">minuta</tp:taxon-name-part></tp:taxon-name></italic> Koenike, 1892. As mentioned by <xref ref-type="bibr" rid="B8">Pešić (2014)</xref>, because the important characters are restricted to males, this assignment is uncertain, and probably refer to female of <italic><tp:taxon-name><tp:taxon-name-part taxon-name-part-type="genus">Feltria</tp:taxon-name-part> <tp:taxon-name-part taxon-name-part-type="species">kuluensis</tp:taxon-name-part></tp:taxon-name></italic>.</p></tp:treatment-sec><tp:treatment-sec sec-type="Distribution"><title>Distribution.</title><p>Far East of Russia (<xref ref-type="bibr" rid="B15">Tuzovskij 1988</xref>). New for fauna of Korea.</p><fig id="F13" position="float" orientation="portrait"><label>Figure 13.</label><caption><p>Photographs of selected sampling sites. <bold>A</bold> CR16 (Juwangsan NP,  Dalgikpo waterfall, sampling site of <tp:taxon-name><tp:taxon-name-part taxon-name-part-type="genus">Wandesia</tp:taxon-name-part> <tp:taxon-name-part taxon-name-part-type="uncertainty-rank">cf.</tp:taxon-name-part> <tp:taxon-name-part taxon-name-part-type="species">rara</tp:taxon-name-part></tp:taxon-name> and <italic><tp:taxon-name><tp:taxon-name-part taxon-name-part-type="genus">Feltria</tp:taxon-name-part> <tp:taxon-name-part taxon-name-part-type="species">kuluensis</tp:taxon-name-part></tp:taxon-name></italic>) <bold>B</bold> CR19 (Sobaeksan NP, stream, type locality of <italic><tp:taxon-name><tp:taxon-name-part taxon-name-part-type="genus">Atractides</tp:taxon-name-part> <tp:taxon-name-part taxon-name-part-type="species">ermilovi</tp:taxon-name-part></tp:taxon-name></italic> sp. n.) <bold>C</bold> CR21 (Woraksan NP, stream, type locality of <italic><tp:taxon-name><tp:taxon-name-part taxon-name-part-type="genus">Torrenticola</tp:taxon-name-part> <tp:taxon-name-part taxon-name-part-type="species">neodentifera</tp:taxon-name-part></tp:taxon-name></italic> sp. n.) <bold>D</bold> CR22 (Chiaksan NP, stream, sampling site of <italic><tp:taxon-name><tp:taxon-name-part taxon-name-part-type="genus">Wandesia</tp:taxon-name-part> <tp:taxon-name-part taxon-name-part-type="species">reducta</tp:taxon-name-part></tp:taxon-name></italic>, <italic><tp:taxon-name><tp:taxon-name-part taxon-name-part-type="genus">Torrenticola</tp:taxon-name-part> <tp:taxon-name-part taxon-name-part-type="species">neodentifera</tp:taxon-name-part></tp:taxon-name></italic> sp. n. and <italic><tp:taxon-name><tp:taxon-name-part taxon-name-part-type="genus">Atractides</tp:taxon-name-part> <tp:taxon-name-part taxon-name-part-type="species">constrictus</tp:taxon-name-part></tp:taxon-name></italic>).</p></caption><graphic xmlns:xlink="http://www.w3.org/1999/xlink" xlink:href="zookeys-507-001-g013.jpg" position="float" orientation="portrait" xlink:type="simple" id="oo_44891.jpg"/></fig></tp:treatment-sec><ref-list><ref id="B15"><mixed-citation xmlns:xlink="http://www.w3.org/1999/xlink" xlink:type="simple"><person-group><name name-style="western"><surname>Tuzovskij</surname><given-names>PV</given-names></name></person-group> (<year>1988</year>) <article-title>Novyje vidy vodjanych klescej roda <italic><tp:taxon-name><tp:taxon-name-part taxon-name-part-type="genus">Feltria</tp:taxon-name-part></tp:taxon-name></italic> Koenike (<tp:taxon-name><tp:taxon-name-part taxon-name-part-type="superorder">Acariformes</tp:taxon-name-part></tp:taxon-name>, <tp:taxon-name><tp:taxon-name-part taxon-name-part-type="family">Feltriidae</tp:taxon-name-part></tp:taxon-name>).</article-title> <source>Entomologicheskoe Obozrenie</source> <volume>67</volume>(<issue>1</issue>): <fpage>218</fpage>–<lpage>230</lpage>.</mixed-citation></ref><ref id="B5"><mixed-citation xmlns:xlink="http://www.w3.org/1999/xlink" xlink:type="simple"><person-group><name name-style="western"><surname>Gerecke</surname><given-names>R</given-names></name><name name-style="western"><surname>Schatz</surname><given-names>H</given-names></name><name name-style="western"><surname>Wohltmann</surname><given-names>A</given-names></name></person-group> (<year>2009</year>) <article-title>The mites (<tp:taxon-name><tp:taxon-name-part taxon-name-part-type="subphylum">Chelicerata</tp:taxon-name-part></tp:taxon-name>: <tp:taxon-name><tp:taxon-name-part taxon-name-part-type="subclass">Acari</tp:taxon-name-part></tp:taxon-name>) of the CRENODAT project: faunistic records and ecological data from springs in the autonomous province of Trento (Italian Alps).</article-title> <source>International Journal of Acarology</source> <volume>35</volume>(<issue>4</issue>): <fpage>303</fpage>–<lpage>333</lpage>. doi: <ext-link ext-link-type="doi" xlink:href="10.1080/01647950903059452" xlink:type="simple">10.1080/01647950903059452</ext-link></mixed-citation></ref><ref id="B1"><mixed-citation xmlns:xlink="http://www.w3.org/1999/xlink" xlink:type="simple"><person-group><name name-style="western"><surname>Chung</surname><given-names>K-S</given-names></name><name name-style="western"><surname>Kim</surname><given-names>I-H</given-names></name></person-group> (<year>1991</year>) <article-title>Water mites (<tp:taxon-name><tp:taxon-name-part taxon-name-part-type="subclass">Acari</tp:taxon-name-part></tp:taxon-name>) from the vicinity of Kangreung, Korea.</article-title> <source>Journal of Natural Sciences Research of the Institute KANU</source> <volume>7</volume>: <fpage>49</fpage>–<lpage>83</lpage>. <comment>[In Korean]</comment></mixed-citation></ref><ref id="B18"><mixed-citation xmlns:xlink="http://www.w3.org/1999/xlink" xlink:type="simple"><person-group><name name-style="western"><surname>Uchida</surname><given-names>T</given-names></name></person-group> (<year>1934</year>) <article-title>Some rheophilous water mites from Japan.</article-title> <source>Journal of the Faculty of Sciences, Hokkaido University, Sapporo</source>, <series>Series 6, Zoology</series> <volume>3</volume>(<issue>2</issue>): <fpage>67</fpage>–<lpage>116</lpage>.</mixed-citation></ref><ref id="B6"><mixed-citation xmlns:xlink="http://www.w3.org/1999/xlink" xlink:type="simple"><person-group><name name-style="western"><surname>Imamura</surname><given-names>T</given-names></name></person-group> (<year>1954</year>) <article-title>Studies on water mites from Hokkaido.</article-title> <source>Journal of the Faculty of Sciences, Hokkaido University, Sapporo, Section B</source>, <supplement>Supplement 1</supplement>: <fpage>1</fpage>–<lpage>148</lpage>.</mixed-citation></ref><ref id="B8"><mixed-citation xmlns:xlink="http://www.w3.org/1999/xlink" xlink:type="simple"><person-group><name name-style="western"><surname>Pešić</surname><given-names>V</given-names></name></person-group> (<year>2014</year>) <article-title>Checklist of the water mites (<tp:taxon-name><tp:taxon-name-part taxon-name-part-type="subclass">Acari</tp:taxon-name-part></tp:taxon-name>, <tp:taxon-name><tp:taxon-name-part taxon-name-part-type="above-genus">Hydrachnidia</tp:taxon-name-part></tp:taxon-name>) of Korea, with description of one new subgenus and two new species.</article-title> <source>Ecologica Montenegrina</source> <volume>1</volume>(<issue>4</issue>): <fpage>204</fpage>–<lpage>230</lpage>.</mixed-citation></ref></ref-list></tp:taxon-treatment>
